# Supplementary material for: Milk-derived miRNA profiles elucidate molecular pathways that underlie breast dysfunction in women with common genetic variants in SLC30A2
Source: Sci Rep. 2019 Sep 3;9:12686. doi: 10.1038/s41598-019-48987-4 (PMC6722070; doi:10.1038/s41598-019-48987-4)
Supplement: Supplementary file 1 — Supp data 1 [file 41598_2019_48987_MOESM1_ESM.xlsx]

## Sheet: supp table 1
Milk-derived miRNA profiles elucidate molecular pathways that underlie breast dysfunction in women with common genetic variants in SLC30A2
*Shannon L. Kelleher1,2,3, Annie Gagnon1, Olivia C. Rivera2,3, Steven D. Hicks4, Molly C. Carney4, and Samina Alam3
1Department of Biomedical and Nutritional Sciences, University of Massachusetts Lowell, Lowell, Massachusetts, United States of America
2Department of Cellular and Molecular Physiology, Penn State Hershey College of Medicine, Hershey, Pennsylvania, United States of America
3Department of Surgery, Penn State Hershey College of Medicine, Hershey, Pennsylvania, United States of America
4Department of Pediatrics, Penn State Hershey College of Medicine, Hershey, Pennsylvania, United States of America
*Corresponding author
Shannon L Kelleher, PhD
The University of Massachusetts Lowell
883 Broadway Street, Dugan Hall 110R
Lowell, MA 01852
Phone: 978-934-3527
E-mail: shannon_kelleher@uml.edu
ORCID ID: orcid.org/0000-0003-0613-6294
	chi.squared	p.value	#NAME?	FDR	Post-Hoc
miR-499a-5p	10.698	0.013478	1.8704	0.86585	NA
mir-499b	10.094	0.017784	1.75	0.86585	NA
let-7d	10.052	0.018131	1.7416	0.86585	NA
mir-15a	9.0221	0.028999	1.5376	0.86585	NA
mir-10b	8.6691	0.03403	1.4681	0.86585	NA
miR-107	8.588	0.035301	1.4522	0.86585	NA
miR-103a-3p	8.588	0.035301	1.4522	0.86585	NA
miR-421	8.4113	0.038234	1.4175	0.86585	NA
miR-574-5p	8.2279	0.041528	1.3817	0.86585	NA
miR-342-3p	8.1517	0.042979	1.3667	0.86585	NA
miR-99a-5p	7.7868	0.05063	1.2956	0.86585	NA
miR-26a-5p	7.6067	0.05488	1.2606	0.86585	NA
mir-99a	7.5	0.057558	1.2399	0.86585	NA
mir-200c	7.2175	0.065279	1.1852	0.86585	NA
miR-32-5p	7.2132	0.065403	1.1844	0.86585	NA
mir-215	7.1621	0.066906	1.1745	0.86585	NA
miR-361-5p	7.0471	0.070411	1.1524	0.86585	NA
mir-378a	6.9856	0.072358	1.1405	0.86585	NA
miR-215-5p	6.9516	0.073456	1.134	0.86585	NA
miR-192-5p	6.9516	0.073456	1.134	0.86585	NA
miR-378a-3p	6.7279	0.081094	1.091	0.86585	NA
mir-3074	6.6759	0.082978	1.081	0.86585	NA
mir-361	6.5735	0.086807	1.0614	0.86585	NA
mir-19b-2	6.3126	0.097354	1.0116	0.86585	NA
miR-1273g-3p	6.1324	0.10535	0.97738	0.86585	NA
mir-15b	6.0764	0.10795	0.96678	0.86585	NA
miR-200b-3p	6.0577	0.10884	0.96322	0.86585	NA
miR-30a-5p	6.0473	0.10933	0.96125	0.86585	NA
miR-30e-3p	5.9126	0.11594	0.93577	0.86585	NA
mir-103b-1	5.9118	0.11598	0.93561	0.86585	NA
mir-32	5.7353	0.12522	0.90231	0.86585	NA
miR-196b-5p	5.683	0.12809	0.89247	0.86585	NA
miR-516a-5p	5.6609	0.12933	0.88832	0.86585	NA
mir-516a-2	5.6609	0.12933	0.88832	0.86585	NA
mir-1273g	5.625	0.13135	0.88157	0.86585	NA
miR-335-3p	5.5147	0.13776	0.86087	0.86585	NA
miR-19b-3p	5.4591	0.14111	0.85045	0.86585	NA
miR-30a-3p	5.4142	0.14386	0.84206	0.86585	NA
mir-192	5.3595	0.14729	0.83184	0.86585	NA
miR-15a-5p	5.3074	0.15062	0.82212	0.86585	NA
let-7b	5.1031	0.1644	0.78409	0.86585	NA
let-7b-5p	5.0956	0.16493	0.7827	0.86585	NA
miR-10b-5p	5.0294	0.16966	0.77043	0.86585	NA
miR-148a-5p	5.0203	0.17032	0.76873	0.86585	NA
mir-335	4.9834	0.17302	0.76191	0.86585	NA
mir-30e	4.95	0.1755	0.75573	0.86585	NA
miR-200a-5p	4.9191	0.17782	0.75003	0.86585	NA
miR-4429	4.8822	0.18063	0.74321	0.86585	NA
miR-106b-5p	4.8817	0.18067	0.74311	0.86585	NA
mir-146a	4.8294	0.18473	0.73347	0.86585	NA
miR-200c-3p	4.6447	0.19974	0.69953	0.86585	NA
miR-146b-5p	4.5987	0.20365	0.69112	0.86585	NA
mir-30b	4.5882	0.20455	0.68919	0.86585	NA
miR-6724-5p	4.5662	0.20646	0.68516	0.86585	NA
mir-6724-4	4.5662	0.20646	0.68516	0.86585	NA
miR-151a-5p	4.4358	0.21809	0.66137	0.86585	NA
mir-339	4.3686	0.22432	0.64913	0.86585	NA
miR-22-3p	4.3593	0.22519	0.64745	0.86585	NA
miR-374b-5p	4.352	0.22588	0.64612	0.86585	NA
mir-374b	4.2976	0.23107	0.63625	0.86585	NA
mir-30d	4.2564	0.23507	0.6288	0.86585	NA
miR-24-3p	4.2533	0.23538	0.62823	0.86585	NA
miR-101-3p	4.2319	0.23749	0.62436	0.86585	NA
mir-101-2	4.2319	0.23749	0.62436	0.86585	NA
mir-19a	4.1697	0.24371	0.61313	0.86585	NA
miR-16-2-3p	4.1691	0.24377	0.61302	0.86585	NA
mir-224	4.1691	0.24377	0.61302	0.86585	NA
mir-22	4.1623	0.24446	0.61179	0.86585	NA
mir-26a-1	4.155	0.24521	0.61046	0.86585	NA
miR-183-5p	4.1512	0.24559	0.60978	0.86585	NA
miR-10a-5p	4.0809	0.25286	0.59712	0.86585	NA
mir-106b	4.0809	0.25286	0.59712	0.86585	NA
miR-92b-3p	4.0329	0.25793	0.5885	0.86585	NA
miR-429	4.0274	0.25852	0.5875	0.86585	NA
miR-224-5p	3.993	0.26222	0.58133	0.86585	NA
miR-30d-5p	3.9739	0.2643	0.57791	0.86585	NA
miR-28-3p	3.9602	0.2658	0.57545	0.86585	NA
miR-335-5p	3.9273	0.26943	0.56956	0.86585	NA
miR-532-5p	3.8052	0.28328	0.54779	0.86585	NA
mir-423	3.7721	0.28715	0.5419	0.86585	NA
mir-195	3.7059	0.29503	0.53014	0.86585	NA
mir-30a	3.6946	0.29639	0.52814	0.86585	NA
miR-365a-3p	3.6228	0.30518	0.51544	0.86585	NA
miR-365b-3p	3.6228	0.30518	0.51544	0.86585	NA
mir-181a-2	3.6176	0.30582	0.51453	0.86585	NA
let-7d-5p	3.6175	0.30585	0.5145	0.86585	NA
mir-151a	3.6	0.30802	0.51142	0.86585	NA
miR-30e-5p	3.5949	0.30866	0.51052	0.86585	NA
miR-22-5p	3.5949	0.30866	0.51052	0.86585	NA
mir-148a	3.5712	0.31165	0.50633	0.86585	NA
miR-29b-3p	3.5515	0.31415	0.50287	0.86585	NA
mir-29b-1	3.5515	0.31415	0.50287	0.86585	NA
miR-3135b	3.5512	0.31418	0.50281	0.86585	NA
miR-141-3p	3.4821	0.32309	0.49068	0.86585	NA
mir-24-1	3.4551	0.32663	0.48594	0.86585	NA
miR-200a-3p	3.4259	0.33051	0.48082	0.86585	NA
miR-375	3.3955	0.33457	0.47551	0.86585	NA
mir-183	3.3711	0.33787	0.47125	0.86585	NA
miR-148a-3p	3.3352	0.34278	0.46499	0.86585	NA
mir-365a	3.3284	0.34371	0.46381	0.86585	NA
miR-664a-3p	3.2032	0.36134	0.44209	0.86585	NA
miR-185-5p	3.1985	0.36202	0.44127	0.86585	NA
miR-423-5p	3.1646	0.36694	0.43541	0.86585	NA
mir-146b	3.1482	0.36933	0.43258	0.86585	NA
miR-187-3p	3.1407	0.37044	0.43129	0.86585	NA
mir-185	3.0662	0.38153	0.41847	0.86585	NA
miR-96-5p	3.0265	0.38756	0.41167	0.86585	NA
mir-96	3.0265	0.38756	0.41167	0.86585	NA
mir-125b-2	2.9779	0.39504	0.40336	0.86585	NA
miR-25-3p	2.9591	0.39798	0.40014	0.86585	NA
miR-324-3p	2.9512	0.39921	0.3988	0.86585	NA
miR-3960	2.9338	0.40194	0.39584	0.86585	NA
mir-141	2.9167	0.40465	0.39292	0.86585	NA
miR-99b-3p	2.894	0.40826	0.38906	0.86585	NA
mir-196a-1	2.8927	0.40847	0.38884	0.86585	NA
let-7i-5p	2.8809	0.41036	0.38684	0.86585	NA
mir-25	2.8706	0.41201	0.38509	0.86585	NA
mir-532	2.8553	0.41448	0.3825	0.86585	NA
miR-186-5p	2.8028	0.42304	0.37362	0.86585	NA
mir-186	2.8028	0.42304	0.37362	0.86585	NA
miR-3074-5p	2.789	0.42531	0.3713	0.86585	NA
miR-29c-3p	2.7228	0.43637	0.36014	0.86585	NA
mir-664a	2.7172	0.43731	0.35921	0.86585	NA
miR-664a-5p	2.7132	0.43798	0.35854	0.86585	NA
let-7c-5p	2.7016	0.43996	0.35658	0.86585	NA
let-7a-5p	2.6978	0.44061	0.35595	0.86585	NA
miR-140-3p	2.6951	0.44105	0.35551	0.86585	NA
mir-17	2.692	0.44158	0.35499	0.86585	NA
mir-28	2.6896	0.44199	0.35458	0.86585	NA
mir-27b	2.6715	0.4451	0.35154	0.86585	NA
miR-23a-3p	2.6691	0.4455	0.35115	0.86585	NA
mir-148b	2.625	0.45312	0.34378	0.86585	NA
miR-193b-3p	2.6029	0.45697	0.34011	0.86585	NA
miR-937-3p	2.5809	0.46085	0.33644	0.86585	NA
mir-937	2.5809	0.46085	0.33644	0.86585	NA
mir-374c	2.5387	0.46833	0.32944	0.86585	NA
miR-125a-5p	2.5368	0.46868	0.32912	0.86585	NA
miR-130b-3p	2.5368	0.46868	0.32912	0.86585	NA
mir-130b	2.5368	0.46868	0.32912	0.86585	NA
mir-152	2.5018	0.47496	0.32334	0.86585	NA
let-7g	2.4926	0.47663	0.32182	0.86585	NA
miR-152-3p	2.44	0.48623	0.31316	0.86585	NA
let-7c	2.4389	0.48644	0.31297	0.86585	NA
mir-16-2	2.3904	0.49542	0.30503	0.86585	NA
miR-148b-3p	2.3722	0.49883	0.30205	0.86585	NA
miR-374c-5p	2.3711	0.49904	0.30186	0.86585	NA
miR-191-5p	2.3521	0.50262	0.29876	0.86585	NA
mir-193a	2.35	0.50301	0.29842	0.86585	NA
mir-345	2.3382	0.50524	0.29651	0.86585	NA
mir-885	2.3167	0.50934	0.293	0.86585	NA
miR-125b-2-3p	2.3162	0.50943	0.29292	0.86585	NA
miR-345-5p	2.303	0.51194	0.29078	0.86585	NA
mir-191	2.2855	0.5153	0.28794	0.86585	NA
miR-193a-5p	2.2754	0.51725	0.2863	0.86585	NA
mir-23a	2.2699	0.51832	0.28541	0.86585	NA
miR-339-3p	2.2434	0.52346	0.28112	0.86585	NA
miR-17-5p	2.2257	0.5269	0.27827	0.86585	NA
mir-187	2.2091	0.53015	0.2756	0.86585	NA
miR-148b-5p	2.2069	0.5306	0.27523	0.86585	NA
mir-10a	2.2059	0.53079	0.27508	0.86585	NA
miR-125b-5p	2.1838	0.53514	0.27153	0.86587	NA
mir-324	2.1618	0.53952	0.26799	0.86587	NA
miR-885-5p	2.1556	0.54076	0.267	0.86587	NA
mir-29c	2.1294	0.54598	0.26282	0.86617	NA
let-7g-5p	2.1215	0.54758	0.26155	0.86617	NA
miR-99b-5p	2.0631	0.55942	0.25226	0.87518	NA
mir-23b	2.0379	0.56457	0.24828	0.87518	NA
miR-30c-5p	2.0218	0.5679	0.24573	0.87518	NA
miR-197-3p	2.0107	0.57019	0.24398	0.87518	NA
mir-197	2.0107	0.57019	0.24398	0.87518	NA
mir-140	1.9882	0.57486	0.24044	0.87518	NA
miR-27a-3p	1.9746	0.5777	0.23829	0.87518	NA
miR-30b-5p	1.9563	0.58153	0.23543	0.87518	NA
miR-146a-5p	1.9471	0.58346	0.23399	0.87518	NA
miR-92a-3p	1.9137	0.59051	0.22878	0.87876	NA
let-7a-3p	1.8833	0.59697	0.22405	0.87876	NA
miR-484	1.8501	0.60408	0.2189	0.87876	NA
mir-92a-2	1.8499	0.60413	0.21887	0.87876	NA
miR-205-5p	1.8391	0.60646	0.2172	0.87876	NA
mir-205	1.8391	0.60646	0.2172	0.87876	NA
mir-340	1.806	0.61364	0.21209	0.87876	NA
mir-125a	1.7949	0.61604	0.21039	0.87876	NA
mir-99b	1.7944	0.61614	0.21032	0.87876	NA
miR-378d	1.7426	0.62749	0.20239	0.88862	NA
mir-26b	1.697	0.63761	0.19544	0.88862	NA
miR-143-3p	1.6955	0.63793	0.19522	0.88862	NA
mir-143	1.6955	0.63793	0.19522	0.88862	NA
miR-425-3p	1.6734	0.64286	0.19188	0.88862	NA
miR-16-5p	1.6679	0.64409	0.19105	0.88862	NA
miR-200b-5p	1.6544	0.64712	0.18902	0.88862	NA
mir-199a-1	1.6403	0.65029	0.18689	0.88862	NA
miR-6836-3p	1.5662	0.66708	0.17582	0.89846	NA
mir-6836	1.5662	0.66708	0.17582	0.89846	NA
miR-378g	1.563	0.66782	0.17534	0.89846	NA
miR-128-3p	1.5077	0.68049	0.16718	0.90577	NA
mir-128-2	1.5077	0.68049	0.16718	0.90577	NA
miR-320c	1.4878	0.68508	0.16426	0.90577	NA
mir-199b	1.479	0.68714	0.16296	0.90577	NA
miR-511-3p	1.4635	0.69071	0.16071	0.9059	NA
miR-23b-3p	1.4304	0.69842	0.15588	0.90691	NA
mir-93	1.4304	0.69842	0.15588	0.90691	NA
miR-3615	1.342	0.71917	0.14317	0.92336	NA
miR-182-5p	1.3349	0.72085	0.14215	0.92336	NA
mir-29a	1.3128	0.7261	0.139	0.92336	NA
mir-30c-2	1.3016	0.72875	0.13742	0.92336	NA
miR-628-3p	1.3015	0.72878	0.1374	0.92336	NA
miR-340-5p	1.2647	0.73753	0.13222	0.92992	NA
miR-181a-5p	1.2463	0.74192	0.12964	0.93097	NA
let-7i	1.2085	0.75096	0.12438	0.9378	NA
miR-320b	1.1691	0.76042	0.11895	0.93843	NA
miR-320a	1.1691	0.76042	0.11895	0.93843	NA
miR-452-5p	1.1615	0.76225	0.1179	0.93843	NA
mir-200b	1.0857	0.78053	0.10761	0.94707	NA
mir-106a	1.0809	0.78169	0.10696	0.94707	NA
mir-452	1.0659	0.78531	0.10496	0.94707	NA
miR-652-3p	1.0619	0.78627	0.10443	0.94707	NA
mir-425	1.0368	0.79236	0.10108	0.94707	NA
mir-7-1	0.99265	0.80303	0.095268	0.94707	NA
mir-320c-2	0.99004	0.80366	0.094927	0.94707	NA
miR-15b-5p	0.94853	0.8137	0.089534	0.94707	NA
mir-181b-2	0.94719	0.81403	0.089361	0.94707	NA
miR-106b-3p	0.93336	0.81737	0.087581	0.94707	NA
mir-193b	0.90441	0.82436	0.083881	0.94707	NA
miR-27b-3p	0.90155	0.82505	0.083518	0.94707	NA
mir-182	0.8918	0.82741	0.082281	0.94707	NA
miR-29a-3p	0.88757	0.82843	0.081747	0.94707	NA
mir-652	0.86283	0.83439	0.078633	0.94707	NA
mir-628	0.80081	0.84927	0.070953	0.94707	NA
mir-200a	0.77703	0.85495	0.068057	0.94707	NA
miR-361-3p	0.77206	0.85614	0.067456	0.94707	NA
miR-26b-5p	0.75111	0.86112	0.064936	0.94707	NA
mir-21	0.73454	0.86505	0.062958	0.94707	NA
miR-195-5p	0.73117	0.86585	0.062557	0.94707	NA
miR-93-5p	0.71244	0.87027	0.060344	0.94707	NA
miR-423-3p	0.70451	0.87214	0.059413	0.94707	NA
let-7a-1	0.69611	0.87412	0.058429	0.94707	NA
miR-103b	0.67024	0.88018	0.055428	0.94707	NA
miR-221-3p	0.64617	0.88579	0.052671	0.94707	NA
mir-221	0.64617	0.88579	0.052671	0.94707	NA
miR-223-3p	0.63971	0.88729	0.051937	0.94707	NA
miR-199a-3p	0.63513	0.88835	0.051418	0.94707	NA
miR-199b-3p	0.63513	0.88835	0.051418	0.94707	NA
mir-223	0.61765	0.89238	0.04945	0.94707	NA
miR-425-5p	0.60199	0.89598	0.047703	0.94707	NA
miR-222-3p	0.59559	0.89744	0.046994	0.94707	NA
mir-222	0.59559	0.89744	0.046994	0.94707	NA
miR-181b-5p	0.57307	0.90257	0.04452	0.94707	NA
let-7f-5p	0.56969	0.90333	0.044151	0.94707	NA
let-7f-2	0.56885	0.90352	0.04406	0.94707	NA
miR-193a-3p	0.55147	0.90745	0.042179	0.94737	NA
miR-574-3p	0.46598	0.9263	0.033248	0.9632	NA
miR-378f	0.41912	0.93627	0.028601	0.9693	NA
miR-21-5p	0.40317	0.93959	0.027063	0.9693	NA
miR-106a-5p	0.33689	0.95295	0.020931	0.97921	NA
miR-146b-3p	0.31527	0.95713	0.019028	0.97965	NA
miR-511-5p	0.28676	0.9625	0.0166	0.9813	NA
mir-27a	0.21796	0.97464	0.011156	0.98797	NA
miR-151a-3p	0.1997	0.97764	0.0098224	0.98797	NA
miR-196a-5p	0.18225	0.9804	0.0085958	0.98797	NA
mir-511	0.14381	0.98611	0.0060763	0.9899	NA
mir-574	0.0055391	0.99989	4.75e-05	0.99989	NA
