# Supplementary material for: Milk-derived miRNA profiles elucidate molecular pathways that underlie breast dysfunction in women with common genetic variants in SLC30A2
Source: Sci Rep. 2019 Sep 3;9:12686. doi: 10.1038/s41598-019-48987-4 (PMC6722070; doi:10.1038/s41598-019-48987-4)
Supplement: Supplementary file 3 — Supp data 3 [file 41598_2019_48987_MOESM3_ESM.xlsx]

## Sheet: supp table 3
Milk-derived miRNA profiles elucidate molecular pathways that underlie breast dysfunction in women with common genetic variants in SLC30A2
*Shannon L. Kelleher1,2,3, Annie Gagnon1, Olivia C. Rivera2,3, Steven D. Hicks4, Molly C. Carney4, and Samina Alam3
1Department of Biomedical and Nutritional Sciences, University of Massachusetts Lowell, Lowell, Massachusetts, United States of America
2Department of Cellular and Molecular Physiology, Penn State Hershey College of Medicine, Hershey, Pennsylvania, United States of America
3Department of Surgery, Penn State Hershey College of Medicine, Hershey, Pennsylvania, United States of America
4Department of Pediatrics, Penn State Hershey College of Medicine, Hershey, Pennsylvania, United States of America
*Corresponding author
Shannon L Kelleher, PhD
The University of Massachusetts Lowell
883 Broadway Street, Dugan Hall 110R
Lowell, MA 01852
Phone: 978-934-3527
E-mail: shannon_kelleher@uml.edu
ORCID ID: orcid.org/0000-0003-0613-6294
KEGG pathway	p-value	#genes	#miRNAs (out of 9)			GO Category	p-value	#genes	#miRNAs
Fatty acid biosynthesis	0	4	3			transcription coactivator activity	0.00584619	21	1
Fatty acid metabolism	0	14	3			micro-ribonucleoprotein complex	0.023028	5	1
Viral carcinogenesis	1.62145e-08	61	3			inositol phosphate metabolic process	0.0373895	8	1
Fatty acid degradation	3.2392e-08	12	4			CENP-A containing nucleosome assembly	0.0390548	7	1
Fatty acid elongation	4.94705e-08	6	4			cellular lipid metabolic process	6.43929e-15	34	2
Lysine degradation	4.59471e-05	21	4			microtubule organizing center	3.9424e-13	83	2
ECM-receptor interaction	7.65473e-05	8	1			TRIF-dependent toll-like receptor signaling pathway	8.30772e-11	20	2
Thyroid hormone signaling pathway	0.000143205	35	3			MyD88-independent toll-like receptor signaling pathway	2.01651e-10	21	2
Proteoglycans in cancer	0.000159437	59	3			toll-like receptor 3 signaling pathway	1.07564e-09	22	2
Hippo signaling pathway	0.000270456	22	2			phosphatidylinositol biosynthetic process	1.11182e-08	22	2
Chronic myeloid leukemia	0.000317319	30	3			toll-like receptor 10 signaling pathway	6.7664e-08	17	2
Cell cycle	0.000865671	39	3			cytoskeleton-dependent intracellular transport	8.83157e-08	30	2
Colorectal cancer	0.00165234	24	3			toll-like receptor TLR1:TLR2 signaling pathway	3.89014e-07	17	2
p53 signaling pathway	0.00231424	32	5			toll-like receptor TLR6:TLR2 signaling pathway	3.89014e-07	17	2
Hepatitis B	0.00284127	43	3			mitotic nuclear envelope disassembly	5.26547e-07	13	2
Protein processing in endoplasmic reticulum	0.00539124	52	3			toll-like receptor 9 signaling pathway	1.70071e-06	18	2
Adherens junction	0.00628311	23	2			toll-like receptor 5 signaling pathway	1.97838e-06	17	2
Glioma	0.0110772	23	3			phosphatidylinositol-mediated signaling	2.17688e-06	27	2
						antigen processing and presentation of exogenous peptide antigen via MHC class II	2.25358e-06	29	2
						toll-like receptor 4 signaling pathway	2.35648e-06	22	2
						cytoskeleton organization	4.61343e-06	102	2
						phospholipid metabolic process	6.07954e-06	35	2
						toll-like receptor 2 signaling pathway	4.26146e-05	18	2
						post-Golgi vesicle-mediated transport	6.94341e-05	16	2
						toll-like receptor signaling pathway	0.000117847	22	2
						transcription, DNA-templated	0.000155464	179	2
						glycosaminoglycan metabolic process	0.000186158	20	2
						endosome	0.000408687	99	2
						stress-activated MAPK cascade	0.00067562	16	2
						energy reserve metabolic process	0.000696427	20	2
						DNA strand elongation involved in DNA replication	0.00132094	10	2
						translational termination	0.00170226	18	2
						G1/S transition of mitotic cell cycle	0.00173332	32	2
						in utero embryonic development	0.001827	59	2
						'de novo' posttranslational protein folding	0.00190256	12	2
						cellular component movement	0.00340925	22	2
						Notch signaling pathway	0.00452966	36	2
						regulation of defense response to virus by virus	0.00508865	10	2
						translation factor activity, nucleic acid binding	0.00658968	25	2
						axon guidance	0.0075454	70	2
						cell cycle arrest	0.00820152	38	2
						virus receptor activity	0.00901499	12	2
						positive regulation of ubiquitin-protein ligase activity involved in mitotic cell cycle	0.0102936	14	2
						protein ubiquitination	0.0117851	85	2
						MyD88-dependent toll-like receptor signaling pathway	0.0148421	18	2
						regulation of ubiquitin-protein ligase activity involved in mitotic cell cycle	0.0154488	14	2
						cytoplasmic stress granule	0.0167447	16	2
						carbohydrate metabolic process	0.0184838	128	2
						transferrin transport	0.029271	9	2
						telomere maintenance via semi-conservative replication	0.0314976	7	2
						water-soluble vitamin metabolic process	0.0365517	11	2
						ligase activity	0.0397957	85	2
						regulation of cell cycle	0.0462872	40	2
						vesicle-mediated transport	1.0214e-14	199	3
						post-translational protein modification	2.14273e-14	42	3
						ribonucleoprotein complex assembly	1.54798e-12	42	3
						G2/M transition of mitotic cell cycle	3.0681e-12	40	3
						protein N-linked glycosylation via asparagine	3.79563e-12	33	3
						Fc-gamma receptor signaling pathway involved in phagocytosis	2.63006e-11	22	3
						cell junction organization	4.23499e-11	43	3
						transport	5.00618e-09	610	3
						focal adhesion	8.71773e-09	123	3
						nucleocytoplasmic transport	2.23073e-08	75	3
						innate immune response	2.24117e-08	121	3
						transforming growth factor beta receptor signaling pathway	3.50582e-08	47	3
						cell junction assembly	1.01236e-07	19	3
						small conjugating protein binding	2.6553e-07	28	3
						RNA splicing	3.46508e-07	67	3
						cell cycle	1.01756e-06	162	3
						transcription factor binding	8.59369e-05	105	3
						viral transcription	0.000107302	28	3
						nuclear-transcribed mRNA catabolic process, nonsense-mediated decay	0.000180118	30	3
						generation of precursor metabolites and energy	0.000308475	55	3
						COPI coating of Golgi vesicle	0.0010533	9	3
						cellular component disassembly involved in execution phase of apoptosis	0.00222543	12	3
						DNA damage response, signal transduction by p53 class mediator resulting in cell cycle arrest	0.00284451	18	3
						extracellular matrix organization	0.00494502	61	3
						transcription from RNA polymerase II promoter	0.0050112	101	3
						negative regulation of translation involved in gene silencing by miRNA	0.00527601	9	3
						hexose transport	0.00578495	13	3
						histone binding	0.00859688	39	3
						NLS-bearing protein import into nucleus	0.0135319	9	3
						termination of RNA polymerase II transcription	0.0185566	13	3
						immune system process	0	281	4
						epidermal growth factor receptor signaling pathway	0	61	4
						chromatin organization	0	58	4
						blood coagulation	0	120	4
						cytoskeletal protein binding	0	169	4
						viral life cycle	7.09907e-11	42	4
						platelet degranulation	1.79213e-09	30	4
						platelet activation	3.27177e-08	53	4
						mRNA processing	6.0686e-08	115	4
						protein targeting	1.26149e-07	78	4
						nuclear-transcribed mRNA catabolic process, deadenylation-dependent decay	4.64454e-07	18	4
						activation of signaling protein activity involved in unfolded protein response	7.26092e-07	23	4
						mRNA splicing, via spliceosome	0.000407867	56	4
						SRP-dependent cotranslational protein targeting to membrane	0.000866367	41	4
						DNA metabolic process	0	196	5
						viral process	0	196	5
						RNA metabolic process	0	85	5
						mRNA metabolic process	0	75	5
						enzyme binding	0	378	5
						enzyme regulator activity	0	193	5
						Fc-epsilon receptor signaling pathway	0	44	5
						membrane organization	0	199	5
						fibroblast growth factor receptor signaling pathway	5.55111e-16	58	5
						nucleic acid binding transcription factor activity	1.15463e-14	199	5
						transcription initiation from RNA polymerase II promoter	5.06595e-13	61	5
						intrinsic apoptotic signaling pathway	1.21267e-05	23	5
						positive regulation of protein insertion into mitochondrial membrane involved in apoptotic signaling pathway	3.9383e-05	13	5
						mitotic cell cycle	0	139	6
						protein complex assembly	0	213	6
						response to stress	0	517	6
						biological_process	0	3198	6
						cell death	0	259	6
						catabolic process	0	517	6
						cellular protein metabolic process	0	161	6
						small molecule metabolic process	0	586	6
						symbiosis, encompassing mutualism through parasitism	0	222	6
						macromolecular complex assembly	0	264	6
						protein binding transcription factor activity	0	158	7
						molecular_function	0	3316	7
						cellular_component	0	3386	7
						cytosol	0	753	7
						cellular protein modification process	0	603	7
						gene expression	0	253	7
						cellular component assembly	0	361	7
						nucleobase-containing compound catabolic process	0	275	7
						protein complex	0	980	7
						poly(A) RNA binding	0	429	7
						neurotrophin TRK receptor signaling pathway	0	90	7
						RNA binding	0	541	8
						nucleoplasm	0	384	8
						biosynthetic process	0	991	8
						cellular nitrogen compound metabolic process	0	1243	8
						ion binding	0	1343	8
						organelle	0	2496	9
