# Supplementary material for: Milk-derived miRNA profiles elucidate molecular pathways that underlie breast dysfunction in women with common genetic variants in SLC30A2
Source: Sci Rep. 2019 Sep 3;9:12686. doi: 10.1038/s41598-019-48987-4 (PMC6722070; doi:10.1038/s41598-019-48987-4)
Supplement: Supplementary file 4 — Supp data 4 [file 41598_2019_48987_MOESM4_ESM.xlsx]

## Sheet: Supp Table 4
Milk-derived miRNA profiles elucidate molecular pathways that underlie breast dysfunction in women with common genetic variants in SLC30A2
*Shannon L. Kelleher1,2,3, Annie Gagnon1, Olivia C. Rivera2,3, Steven D. Hicks4, Molly C. Carney4, and Samina Alam3
1Department of Biomedical and Nutritional Sciences, University of Massachusetts Lowell, Lowell, Massachusetts, United States of America
2Department of Cellular and Molecular Physiology, Penn State Hershey College of Medicine, Hershey, Pennsylvania, United States of America
3Department of Surgery, Penn State Hershey College of Medicine, Hershey, Pennsylvania, United States of America
4Department of Pediatrics, Penn State Hershey College of Medicine, Hershey, Pennsylvania, United States of America
*Corresponding author
Shannon L Kelleher, PhD
The University of Massachusetts Lowell
883 Broadway Street, Dugan Hall 110R
Lowell, MA 01852
Phone: 978-934-3527
E-mail: shannon_kelleher@uml.edu
ORCID ID: orcid.org/0000-0003-0613-6294
hsa-miR-10b-3p	1	CALU	ENSG00000128595
hsa-miR-10b-3p	2	PHLPP2	ENSG00000040199
hsa-miR-10b-3p	3	TMEM86A	ENSG00000151117
hsa-miR-10b-3p	4	BICD2	ENSG00000185963
hsa-miR-10b-3p	5	RBM25	ENSG00000119707
hsa-miR-10b-3p	6	UGCG	ENSG00000148154
hsa-miR-10b-3p	7	DENND4A	ENSG00000174485
hsa-miR-10b-3p	8	NUCKS1	ENSG00000069275
hsa-miR-10b-3p	9	RAD23B	ENSG00000119318
hsa-miR-10b-3p	10	SH3PXD2A	ENSG00000107957
hsa-miR-10b-3p	11	YWHAE	ENSG00000108953
hsa-miR-10b-3p	12	CALM3	ENSG00000160014
hsa-miR-10b-3p	13	HNRNPA3	ENSG00000170144
hsa-miR-10b-3p	14	KDM2B	ENSG00000089094
hsa-miR-10b-3p	15	TMEM248	ENSG00000106609
hsa-miR-10b-3p	16	TSC22D1	ENSG00000102804
hsa-miR-10b-3p	17	PRPF40A	ENSG00000196504
hsa-miR-10b-3p	18	HLA-E	ENSG00000204592
hsa-miR-10b-3p	19	VWDE	ENSG00000146530
hsa-miR-10b-3p	20	NUP133	ENSG00000069248
hsa-miR-10b-3p	21	ZNF445	ENSG00000185219
hsa-miR-10b-3p	22	ROCK2	ENSG00000134318
hsa-miR-10b-3p	23	GNG12	ENSG00000172380
hsa-miR-10b-3p	24	MNT	ENSG00000070444
hsa-miR-10b-3p	25	CA12	ENSG00000074410
hsa-miR-10b-3p	26	CCT5	ENSG00000150753
hsa-miR-10b-3p	27	SF3B1	ENSG00000115524
hsa-miR-10b-3p	28	RNF111	ENSG00000157450
hsa-miR-10b-3p	29	INHBA	ENSG00000122641
hsa-miR-10b-3p	30	HLA-B	ENSG00000234745
hsa-miR-10b-3p	31	APH1A	ENSG00000117362
hsa-miR-10b-3p	32	CCDC117	ENSG00000159873
hsa-miR-10b-3p	33	ETF1	ENSG00000120705
hsa-miR-10b-3p	34	SF1	ENSG00000168066
hsa-miR-10b-3p	35	PGM3	ENSG00000013375
hsa-miR-10b-3p	36	TMOD1	ENSG00000136842
hsa-miR-10b-3p	37	GID8	ENSG00000101193
hsa-miR-10b-3p	38	ZBTB41	ENSG00000177888
hsa-miR-10b-3p	39	DST	ENSG00000151914
hsa-miR-10b-3p	40	MRFAP1	ENSG00000179010
hsa-miR-10b-3p	41	AMMECR1	ENSG00000101935
hsa-miR-10b-3p	42	HIF1AN	ENSG00000166135
hsa-miR-10b-3p	43	FBRSL1	ENSG00000112787
hsa-miR-10b-3p	44	CYTH3	ENSG00000008256
hsa-miR-10b-3p	45	PRPF3	ENSG00000117360
hsa-miR-10b-3p	46	PRR14L	ENSG00000183530
hsa-miR-10b-3p	47	MME	ENSG00000196549
hsa-miR-10b-3p	48	C7orf26	ENSG00000146576
hsa-miR-10b-3p	49	G6PC	ENSG00000131482
hsa-miR-10b-3p	50	ZNF217	ENSG00000171940
hsa-miR-10b-3p	51	RIF1	ENSG00000080345
hsa-miR-10b-3p	52	FBN1	ENSG00000166147
hsa-miR-10b-3p	53	FNDC3B	ENSG00000075420
hsa-miR-10b-3p	54	LPAR1	ENSG00000198121
hsa-miR-10b-3p	55	IL13RA1	ENSG00000131724
hsa-miR-10b-3p	56	SCN2A	ENSG00000136531
hsa-miR-10b-3p	57	GFPT1	ENSG00000198380
hsa-miR-10b-3p	58	SSFA2	ENSG00000138434
hsa-miR-10b-3p	59	CD276	ENSG00000103855
hsa-miR-10b-3p	60	HIF1A	ENSG00000100644
hsa-miR-10b-3p	61	CLPX	ENSG00000166855
hsa-miR-10b-3p	62	SET	ENSG00000119335
hsa-miR-10b-3p	63	SHISA5	ENSG00000164054
hsa-miR-10b-3p	64	TMCC1	ENSG00000172765
hsa-miR-10b-3p	65	SRRM2	ENSG00000167978
hsa-miR-10b-3p	66	WDFY3	ENSG00000163625
hsa-miR-10b-3p	67	KMT2D	ENSG00000167548
hsa-miR-10b-3p	68	CS	ENSG00000062485
hsa-miR-10b-3p	69	PSMD1	ENSG00000173692
hsa-miR-10b-3p	70	CCDC88A	ENSG00000115355
hsa-miR-10b-3p	71	ARHGAP21	ENSG00000107863
hsa-miR-10b-3p	72	MDM4	ENSG00000198625
hsa-miR-10b-3p	73	PUM2	ENSG00000055917
hsa-miR-10b-3p	74	THUMPD1	ENSG00000066654
hsa-miR-10b-3p	75	ATXN7	ENSG00000163635
hsa-miR-10b-3p	76	ARMC1	ENSG00000104442
hsa-miR-10b-3p	77	ACSL4	ENSG00000068366
hsa-miR-10b-3p	78	EPS8	ENSG00000151491
hsa-miR-10b-3p	79	AAK1	ENSG00000115977
hsa-miR-10b-3p	80	AHNAK	ENSG00000124942
hsa-miR-10b-3p	81	YES1	ENSG00000176105
hsa-miR-10b-3p	82	MAFG	ENSG00000197063
hsa-miR-10b-3p	83	MOB1A	ENSG00000114978
hsa-miR-10b-3p	84	DTX3L	ENSG00000163840
hsa-miR-10b-3p	85	CHD9	ENSG00000177200
hsa-miR-10b-3p	86	KLF6	ENSG00000067082
hsa-miR-10b-3p	87	TBL1XR1	ENSG00000177565
hsa-miR-10b-3p	88	ZNF300	ENSG00000145908
hsa-miR-10b-3p	89	ZNF629	ENSG00000102870
hsa-miR-10b-3p	90	ZNF282	ENSG00000170265
hsa-miR-10b-3p	91	APH1B	ENSG00000138613
hsa-miR-10b-3p	92	PPP1CB	ENSG00000213639
hsa-miR-10b-3p	93	PALM2-AKAP2	ENSG00000157654
hsa-miR-574-5p	1	ARHGAP1	ENSG00000175220
hsa-miR-574-5p	2	FAM102B	ENSG00000162636
hsa-miR-574-5p	3	TBC1D20	ENSG00000125875
hsa-miR-574-5p	4	FAM57A	ENSG00000167695
hsa-miR-574-5p	5	PRLR	ENSG00000113494
hsa-miR-574-5p	6	ACKR3	ENSG00000144476
hsa-miR-574-5p	7	HIPK2	ENSG00000064393
hsa-miR-574-5p	8	ASAH1	ENSG00000104763
hsa-miR-574-5p	9	TNS1	ENSG00000079308
hsa-miR-574-5p	10	ESYT1	ENSG00000139641
hsa-miR-574-5p	11	ITPRIP	ENSG00000148841
hsa-miR-574-5p	12	SLC48A1	ENSG00000211584
hsa-miR-574-5p	13	PCNA	ENSG00000132646
hsa-miR-574-5p	14	ATP6AP1	ENSG00000071553
hsa-miR-574-5p	15	RREB1	ENSG00000124782
hsa-miR-574-5p	16	ARFGEF1	ENSG00000066777
hsa-miR-574-5p	17	TOB2	ENSG00000183864
hsa-miR-574-5p	18	TBC1D13	ENSG00000107021
hsa-miR-574-5p	19	DNAJA1	ENSG00000086061
hsa-miR-574-5p	20	APEX1	ENSG00000100823
hsa-miR-574-5p	21	ARID3A	ENSG00000116017
hsa-miR-574-5p	22	VDAC1	ENSG00000213585
hsa-miR-574-5p	23	GPNMB	ENSG00000136235
hsa-miR-574-5p	24	YAP1	ENSG00000137693
hsa-miR-574-5p	25	ZNF621	ENSG00000172888
hsa-miR-574-5p	26	KAT6A	ENSG00000083168
hsa-miR-574-5p	27	NAT16	ENSG00000167011
hsa-miR-574-5p	28	PLEC	ENSG00000178209
hsa-miR-574-5p	29	IARS	ENSG00000196305
hsa-miR-574-5p	30	ZNF12	ENSG00000164631
hsa-miR-574-5p	31	KDM5C	ENSG00000126012
hsa-miR-574-5p	32	ESCO2	ENSG00000171320
hsa-miR-574-5p	33	DICER1	ENSG00000100697
hsa-miR-574-5p	34	PPP1R9A	ENSG00000158528
hsa-miR-574-5p	35	TMEM102	ENSG00000181284
hsa-miR-574-5p	36	NSUN4	ENSG00000117481
hsa-miR-574-5p	37	HP1BP3	ENSG00000127483
hsa-miR-574-5p	38	WHSC1L1	ENSG00000147548
hsa-miR-574-5p	39	SCARA3	ENSG00000168077
hsa-miR-574-5p	40	CALM1	ENSG00000198668
hsa-miR-574-5p	41	APC	ENSG00000134982
hsa-miR-574-5p	42	MED14	ENSG00000180182
hsa-miR-574-5p	43	DENND6B	ENSG00000205593
hsa-miR-574-5p	44	RBM28	ENSG00000106344
hsa-miR-574-5p	45	AAED1	ENSG00000158122
hsa-miR-574-5p	46	PARP11	ENSG00000111224
hsa-miR-574-5p	47	ALDH3A2	ENSG00000072210
hsa-miR-574-5p	48	CD83	ENSG00000112149
hsa-miR-574-5p	49	TGS1	ENSG00000137574
hsa-miR-574-5p	50	RAB7A	ENSG00000075785
hsa-miR-574-5p	51	ARPP19	ENSG00000128989
hsa-miR-574-5p	52	ZNF551	ENSG00000204519
hsa-miR-574-5p	53	PDE3A	ENSG00000172572
hsa-miR-574-5p	54	DPP8	ENSG00000074603
hsa-miR-574-5p	55	RPS6KC1	ENSG00000136643
hsa-miR-574-5p	56	PKM	ENSG00000067225
hsa-miR-574-5p	57	EFTUD2	ENSG00000108883
hsa-miR-574-5p	58	HUWE1	ENSG00000086758
hsa-miR-574-5p	59	SNRK	ENSG00000163788
hsa-miR-574-5p	60	CAMSAP2	ENSG00000118200
hsa-miR-574-5p	61	ATXN7L1	ENSG00000146776
hsa-miR-574-5p	62	LCOR	ENSG00000196233
hsa-miR-574-5p	63	PSME1	ENSG00000092010
hsa-miR-574-5p	64	PBX1	ENSG00000185630
hsa-miR-574-5p	65	TRPS1	ENSG00000104447
hsa-miR-574-5p	66	ADO	ENSG00000181915
hsa-miR-574-5p	67	Nusap1	ENSMUSG00000027306
hsa-miR-574-5p	68	PIGU	ENSG00000101464
hsa-miR-574-5p	69	ERLIN2	ENSG00000147475
hsa-miR-574-5p	70	ZNF507	ENSG00000168813
hsa-miR-574-5p	71	PTGR1	ENSG00000106853
hsa-miR-574-5p	72	STYX	ENSG00000198252
hsa-miR-574-5p	73	TUBB	ENSG00000196230
hsa-miR-574-5p	74	SLC31A1	ENSG00000136868
hsa-miR-574-5p	75	NADK2	ENSG00000152620
hsa-miR-574-5p	76	SH3GL1	ENSG00000141985
hsa-miR-574-5p	77	PLD1	ENSG00000075651
hsa-miR-574-5p	78	BOD1L1	ENSG00000038219
hsa-miR-574-5p	79	AGO2	ENSG00000123908
hsa-miR-574-5p	80	AFF4	ENSG00000072364
hsa-miR-574-5p	81	CDKN2B	ENSG00000147883
hsa-miR-574-5p	82	PPP2R5D	ENSG00000112640
hsa-miR-574-5p	83	PI4KB	ENSG00000143393
hsa-miR-574-5p	84	LONRF1	ENSG00000154359
hsa-miR-574-5p	85	CD164	ENSG00000135535
hsa-miR-574-5p	86	DDX17	ENSG00000100201
hsa-miR-574-5p	87	P4HB	ENSG00000185624
hsa-miR-574-5p	88	ZFHX3	ENSG00000140836
hsa-miR-574-5p	89	CLTC	ENSG00000141367
hsa-miR-574-5p	90	NOTCH2	ENSG00000134250
hsa-miR-574-5p	91	PLOD3	ENSG00000106397
hsa-miR-574-5p	92	VCL	ENSG00000035403
hsa-miR-574-5p	93	MAST2	ENSG00000086015
hsa-miR-574-5p	94	FEM1C	ENSG00000145780
hsa-miR-574-5p	95	CHD7	ENSG00000171316
hsa-miR-574-5p	96	C17orf99	ENSG00000187997
hsa-miR-574-5p	97	DGKG	ENSG00000058866
hsa-miR-574-5p	98	KIF23	ENSG00000137807
hsa-miR-574-5p	99	FNBP1	ENSG00000187239
hsa-miR-574-5p	100	ASF1B	ENSG00000105011
hsa-miR-574-5p	101	PRPF8	ENSG00000174231
hsa-miR-574-5p	102	MUC6	ENSG00000184956
hsa-miR-574-5p	103	TAOK1	ENSG00000160551
hsa-miR-574-5p	104	AMMECR1L	ENSG00000144233
hsa-miR-574-5p	105	SMG8	ENSG00000167447
hsa-miR-574-5p	106	C16orf80	ENSG00000070761
hsa-miR-574-5p	107	ZNF746	ENSG00000181220
hsa-miR-574-5p	108	PDS5A	ENSG00000121892
hsa-miR-574-5p	109	ADIPOR2	ENSG00000006831
hsa-miR-574-5p	110	CAPRIN1	ENSG00000135387
hsa-miR-574-5p	111	ANLN	ENSG00000011426
hsa-miR-574-5p	112	RNF220	ENSG00000187147
hsa-miR-574-5p	113	PIP4K2A	ENSG00000150867
hsa-miR-574-5p	114	HADHB	ENSG00000138029
hsa-miR-574-5p	115	MPP5	ENSG00000072415
hsa-miR-574-5p	116	EXOC4	ENSG00000131558
hsa-miR-574-5p	117	PRRC2C	ENSG00000117523
hsa-miR-574-5p	118	EGR3	ENSG00000179388
hsa-miR-574-5p	119	PANK3	ENSG00000120137
hsa-miR-574-5p	120	RERE	ENSG00000142599
hsa-miR-574-5p	121	LCP1	ENSG00000136167
hsa-miR-574-5p	122	HIF1AN	ENSG00000166135
hsa-miR-574-5p	123	ICAM1	ENSG00000090339
hsa-miR-574-5p	124	G6PC3	ENSG00000141349
hsa-miR-574-5p	125	UTY	ENSG00000183878
hsa-miR-574-5p	126	SZT2	ENSG00000198198
hsa-miR-574-5p	127	SLFN11	ENSG00000172716
hsa-miR-574-5p	128	MTR	ENSG00000116984
hsa-miR-574-5p	129	EIF5	ENSG00000100664
hsa-miR-574-5p	130	SOGA1	ENSG00000149639
hsa-miR-574-5p	131	TRAFD1	ENSG00000135148
hsa-miR-574-5p	132	ZNF143	ENSG00000166478
hsa-miR-574-5p	133	CRTC2	ENSG00000160741
hsa-miR-574-5p	134	CSE1L	ENSG00000124207
hsa-miR-574-5p	135	SLC9A1	ENSG00000090020
hsa-miR-574-5p	136	POU2AF1	ENSG00000110777
hsa-miR-574-5p	137	PCNX	ENSG00000100731
hsa-miR-574-5p	138	CLCF1	ENSG00000175505
hsa-miR-574-5p	139	PPP1R15B	ENSG00000158615
hsa-miR-574-5p	140	WDR82	ENSG00000164091
hsa-miR-574-5p	141	ZNF678	ENSG00000181450
hsa-miR-574-5p	142	ACTR3	ENSG00000115091
hsa-miR-574-5p	143	SPEN	ENSG00000065526
hsa-miR-574-5p	144	CBX1	ENSG00000108468
hsa-miR-574-5p	145	SLC25A13	ENSG00000004864
hsa-miR-574-5p	146	TAPBP	ENSG00000231925
hsa-miR-574-5p	147	SAP30BP	ENSG00000161526
hsa-miR-574-5p	148	TSEN15	ENSG00000198860
hsa-miR-574-5p	149	QARS	ENSG00000172053
hsa-miR-574-5p	150	NPEPPS	ENSG00000141279
hsa-miR-574-5p	151	SKP2	ENSG00000145604
hsa-miR-574-5p	152	NUFIP2	ENSG00000108256
hsa-miR-574-5p	153	IGFBP4	ENSG00000141753
hsa-miR-574-5p	154	BTLA	ENSG00000186265
hsa-miR-574-5p	155	FOXN3	ENSG00000053254
hsa-miR-574-5p	156	IFI44L	ENSG00000137959
hsa-miR-574-5p	157	TRIM3	ENSG00000110171
hsa-miR-574-5p	158	DOCK5	ENSG00000147459
hsa-miR-574-5p	159	MKLN1	ENSG00000128585
hsa-miR-574-5p	160	PTP4A2	ENSG00000184007
hsa-miR-574-5p	161	BLOC1S5-TXNDC5	ENSG00000259040
hsa-miR-574-5p	162	STIL	ENSG00000123473
hsa-miR-574-5p	163	REL	ENSG00000162924
hsa-miR-574-5p	164	AAR2	ENSG00000131043
hsa-miR-574-5p	165	ZC3H12C	ENSG00000149289
hsa-miR-574-5p	166	RAB18	ENSG00000099246
hsa-miR-574-5p	167	JMJD1C	ENSG00000171988
hsa-miR-574-5p	168	SLC39A9	ENSG00000029364
hsa-miR-574-5p	169	DAG1	ENSG00000173402
hsa-miR-574-5p	170	HIST1H4H	ENSG00000158406
hsa-miR-574-5p	171	TEAD1	ENSG00000187079
hsa-miR-574-5p	172	BAZ2A	ENSG00000076108
hsa-miR-574-5p	173	CHIC1	ENSG00000204116
hsa-miR-574-5p	174	CTSL	ENSG00000135047
hsa-miR-574-5p	175	TFPI2	ENSG00000105825
hsa-miR-574-5p	176	METTL9	ENSG00000197006
hsa-miR-574-5p	177	ZC3H14	ENSG00000100722
hsa-miR-574-5p	178	PTP4A1	ENSG00000112245
hsa-miR-574-5p	179	DSTN	ENSG00000125868
hsa-miR-574-5p	180	DHX15	ENSG00000109606
hsa-miR-574-5p	181	EIF2S1	ENSG00000134001
hsa-miR-574-5p	182	MGRN1	ENSG00000102858
hsa-miR-574-5p	183	POLR3K	ENSG00000161980
hsa-miR-574-5p	184	CLP1	ENSG00000172409
hsa-miR-574-5p	185	SSR3	ENSG00000114850
hsa-miR-574-5p	186	ONECUT2	ENSG00000119547
hsa-miR-574-5p	187	GTPBP2	ENSG00000172432
hsa-miR-574-5p	188	NFE2L2	ENSG00000116044
hsa-miR-574-5p	189	FOXJ3	ENSG00000198815
hsa-miR-574-5p	190	CDK19	ENSG00000155111
hsa-miR-574-5p	191	VMA21	ENSG00000160131
hsa-miR-574-5p	192	POLR3G	ENSG00000113356
hsa-miR-574-5p	193	EP300	ENSG00000100393
hsa-miR-574-5p	194	DDAH1	ENSG00000153904
hsa-miR-574-5p	195	ATXN7L3B	ENSG00000253719
hsa-miR-574-5p	196	AHR	ENSG00000106546
hsa-miR-574-5p	197	CNOT1	ENSG00000125107
hsa-miR-574-5p	198	ZNF281	ENSG00000162702
hsa-miR-574-5p	199	WHSC1	ENSG00000109685
hsa-miR-574-5p	200	COX10	ENSG00000006695
hsa-miR-574-5p	201	G3BP2	ENSG00000138757
hsa-miR-574-5p	202	RBBP7	ENSG00000102054
hsa-miR-574-5p	203	SPATA20	ENSG00000006282
hsa-miR-574-5p	204	RC3H1	ENSG00000135870
hsa-miR-574-5p	205	IGFBP3	ENSG00000146674
hsa-miR-574-5p	206	Dera	ENSMUSG00000030225
hsa-miR-574-5p	207	ATP6V1C1	ENSG00000155097
hsa-miR-574-5p	208	CDCP1	ENSG00000163814
hsa-miR-574-5p	209	ATXN2	ENSG00000204842
hsa-miR-574-5p	210	VEZF1	ENSG00000136451
hsa-miR-574-5p	211	SMDT1	ENSG00000183172
hsa-miR-574-5p	212	BZW1	ENSG00000082153
hsa-miR-574-5p	213	AKAP10	ENSG00000108599
hsa-miR-574-5p	214	ZER1	ENSG00000160445
hsa-miR-574-5p	215	MALT1	ENSG00000172175
hsa-miR-574-5p	216	APOOL	ENSG00000155008
hsa-miR-574-5p	217	SLC31A2	ENSG00000136867
hsa-miR-574-5p	218	COG3	ENSG00000136152
hsa-miR-574-5p	219	EIF4G3	ENSG00000075151
hsa-miR-574-5p	220	UHMK1	ENSG00000152332
hsa-miR-574-5p	221	BIRC3	ENSG00000023445
hsa-miR-574-5p	222	KIAA0232	ENSG00000170871
hsa-miR-574-5p	223	NARS2	ENSG00000137513
hsa-miR-574-5p	224	TP53INP2	ENSG00000078804
hsa-miR-574-5p	225	RSPRY1	ENSG00000159579
hsa-miR-574-5p	226	VKORC1	ENSG00000167397
hsa-miR-574-5p	227	ATG9A	ENSG00000198925
hsa-miR-574-5p	228	ELOVL6	ENSG00000170522
hsa-miR-574-5p	229	TGIF2	ENSG00000118707
hsa-miR-574-5p	230	PTX3	ENSG00000163661
hsa-miR-574-5p	231	RPRD1A	ENSG00000141425
hsa-miR-574-5p	232	TNPO2	ENSG00000105576
hsa-miR-574-5p	233	MTAP	ENSG00000099810
hsa-miR-574-5p	234	BTBD7	ENSG00000011114
hsa-miR-574-5p	235	RPL23A	ENSG00000198242
hsa-miR-574-5p	236	ZBTB34	ENSG00000177125
hsa-miR-574-5p	237	RGL1	ENSG00000143344
hsa-miR-574-5p	238	TNFSF9	ENSG00000125657
hsa-miR-574-5p	239	TMEM127	ENSG00000135956
hsa-miR-574-5p	240	ZDHHC17	ENSG00000186908
hsa-miR-574-5p	241	ZFP36L2	ENSG00000152518
hsa-miR-574-5p	242	RSBN1	ENSG00000081019
hsa-miR-574-5p	243	UNC13B	ENSG00000198722
hsa-miR-574-5p	244	OSMR	ENSG00000145623
hsa-miR-574-5p	245	TRIB1	ENSG00000173334
hsa-miR-574-5p	246	MED6	ENSG00000133997
hsa-miR-574-5p	247	RAD21	ENSG00000164754
hsa-miR-574-5p	248	NT5C3A	ENSG00000122643
hsa-miR-574-5p	249	SERTAD2	ENSG00000179833
hsa-miR-574-5p	250	APOL6	ENSG00000221963
hsa-miR-574-5p	251	DIS3	ENSG00000083520
hsa-miR-574-5p	252	CBX5	ENSG00000094916
hsa-miR-574-5p	253	STARD4	ENSG00000164211
hsa-miR-574-5p	254	JMY	ENSG00000152409
hsa-miR-574-5p	255	TIMM17B	ENSG00000126768
hsa-miR-574-5p	256	FBXO48	ENSG00000204923
hsa-miR-574-5p	257	MAF1	ENSG00000179632
hsa-miR-574-5p	258	MAP7D1	ENSG00000116871
hsa-miR-574-5p	259	VPS54	ENSG00000143952
hsa-miR-574-5p	260	BCL2L11	ENSG00000153094
hsa-miR-574-5p	261	PHLDA1	ENSG00000139289
hsa-miR-574-5p	262	FKBP10	ENSG00000141756
hsa-miR-574-5p	263	C2orf69	ENSG00000178074
hsa-miR-574-5p	264	NEURL4	ENSG00000215041
hsa-miR-574-5p	265	ELF1	ENSG00000120690
hsa-miR-574-5p	266	PIP4K2B	ENSG00000276293
hsa-miR-574-5p	267	TMEM189-UBE2V1	ENSG00000124208
hsa-miR-574-5p	268	HIST1H4D	ENSG00000277157
hsa-miR-574-5p	269	ZFP91	ENSG00000186660
hsa-miR-574-5p	270	ORAI1	ENSG00000276045
hsa-let-7d-3p	1	SLC38A1	ENSG00000111371
hsa-let-7d-3p	2	GSK3B	ENSG00000082701
hsa-let-7d-3p	3	LRRC47	ENSG00000130764
hsa-let-7d-3p	4	TRIM23	ENSG00000113595
hsa-let-7d-3p	5	IP6K1	ENSG00000176095
hsa-let-7d-3p	6	RCAN1	ENSG00000159200
hsa-let-7d-3p	7	COL12A1	ENSG00000111799
hsa-let-7d-3p	8	PARP11	ENSG00000111224
hsa-let-7d-3p	9	ZNF24	ENSG00000172466
hsa-let-7d-3p	10	PLEKHF2	ENSG00000175895
hsa-let-7d-3p	11	APPBP2	ENSG00000062725
hsa-let-7d-3p	12	XPOT	ENSG00000184575
hsa-let-7d-3p	13	ZNF107	ENSG00000196247
hsa-let-7d-3p	14	TAOK1	ENSG00000160551
hsa-let-7d-3p	15	FGFRL1	ENSG00000127418
hsa-let-7d-3p	16	POLR2D	ENSG00000144231
hsa-let-7d-3p	17	RIF1	ENSG00000080345
hsa-let-7d-3p	18	ATP6AP2	ENSG00000182220
hsa-let-7d-3p	19	NUFIP2	ENSG00000108256
hsa-let-7d-3p	20	CSNK1A1	ENSG00000113712
hsa-let-7d-3p	21	LPL	ENSG00000175445
hsa-let-7d-3p	22	SLC16A1	ENSG00000155380
hsa-let-7d-3p	23	TFRC	ENSG00000072274
hsa-let-7d-3p	24	SHOC2	ENSG00000108061
hsa-let-7d-3p	25	NFE2L2	ENSG00000116044
hsa-let-7d-3p	26	SUMO3	ENSG00000184900
hsa-let-7d-3p	27	EPM2AIP1	ENSG00000178567
hsa-let-7d-3p	28	CAPN15	ENSG00000103326
hsa-let-7d-3p	29	VEZF1	ENSG00000136451
hsa-let-7d-3p	30	METTL14	ENSG00000145388
hsa-let-7d-3p	31	SLC7A2	ENSG00000003989
hsa-let-7d-3p	32	ZNF92	ENSG00000146757
hsa-let-7d-3p	33	EXOC8	ENSG00000116903
hsa-let-7d-3p	34	USP22	ENSG00000124422
hsa-let-7d-3p	35	SLC23A2	ENSG00000089057
hsa-let-7d-3p	36	MTRNR2L12	ENSG00000269028
hsa-miR-421	1	ERLIN1	ENSG00000107566
hsa-miR-421	2	WWC2	ENSG00000151718
hsa-miR-421	3	RAB2B	ENSG00000129472
hsa-miR-421	4	RBM14	ENSG00000239306
hsa-miR-421	5	NSL1	ENSG00000117697
hsa-miR-421	6	DENND3	ENSG00000105339
hsa-miR-421	7	NDUFC1	ENSG00000109390
hsa-miR-421	8	ADAM9	ENSG00000168615
hsa-miR-421	9	NACA	ENSG00000196531
hsa-miR-421	10	RASAL1	ENSG00000111344
hsa-miR-421	11	PHLPP2	ENSG00000040199
hsa-miR-421	12	MSI2	ENSG00000153944
hsa-miR-421	13	SEC16A	ENSG00000148396
hsa-miR-421	14	DCP1A	ENSG00000272886
hsa-miR-421	15	PCNXL4	ENSG00000126773
hsa-miR-421	16	ZMAT3	ENSG00000172667
hsa-miR-421	17	HIPK2	ENSG00000064393
hsa-miR-421	18	GSKIP	ENSG00000100744
hsa-miR-421	19	SOX4	ENSG00000124766
hsa-miR-421	20	TRA2B	ENSG00000136527
hsa-miR-421	21	FBXO11	ENSG00000138081
hsa-miR-421	22	OTUD1	ENSG00000165312
hsa-miR-421	23	ZBED5	ENSG00000236287
hsa-miR-421	24	NFIX	ENSG00000008441
hsa-miR-421	25	PEAK1	ENSG00000173517
hsa-miR-421	26	MPV17	ENSG00000115204
hsa-miR-421	27	TNPO1	ENSG00000083312
hsa-miR-421	28	PARP10	ENSG00000178685
hsa-miR-421	29	CSNK2A2	ENSG00000070770
hsa-miR-421	30	ELL2	ENSG00000118985
hsa-miR-421	31	KIAA1958	ENSG00000165185
hsa-miR-421	32	C2CD3	ENSG00000168014
hsa-miR-421	33	G3BP1	ENSG00000145907
hsa-miR-421	34	ZNF638	ENSG00000075292
hsa-miR-421	35	RPS23	ENSG00000186468
hsa-miR-421	36	TM4SF1	ENSG00000169908
hsa-miR-421	37	NPDC1	ENSG00000107281
hsa-miR-421	38	DSC2	ENSG00000134755
hsa-miR-421	39	LARS2	ENSG00000011376
hsa-miR-421	40	UNKL	ENSG00000059145
hsa-miR-421	41	FEM1B	ENSG00000169018
hsa-miR-421	42	RAP2B	ENSG00000181467
hsa-miR-421	43	KIF14	ENSG00000118193
hsa-miR-421	44	TROVE2	ENSG00000116747
hsa-miR-421	45	YWHAH	ENSG00000128245
hsa-miR-421	46	SIPA1L3	ENSG00000105738
hsa-miR-421	47	HLCS	ENSG00000159267
hsa-miR-421	48	ANO6	ENSG00000177119
hsa-miR-421	49	OPTN	ENSG00000123240
hsa-miR-421	50	HOXC9	ENSG00000180806
hsa-miR-421	51	CYFIP2	ENSG00000055163
hsa-miR-421	52	TACC1	ENSG00000147526
hsa-miR-421	53	DDX3Y	ENSG00000067048
hsa-miR-421	54	SNRPD2	ENSG00000125743
hsa-miR-421	55	ANXA4	ENSG00000196975
hsa-miR-421	56	UBE2T	ENSG00000077152
hsa-miR-421	57	NUCKS1	ENSG00000069275
hsa-miR-421	58	HAUS2	ENSG00000137814
hsa-miR-421	59	NXPE3	ENSG00000144815
hsa-miR-421	60	SMAD2	ENSG00000175387
hsa-miR-421	61	ZC3H18	ENSG00000158545
hsa-miR-421	62	BRD2	ENSG00000204256
hsa-miR-421	63	HNRNPA1	ENSG00000135486
hsa-miR-421	64	DICER1	ENSG00000100697
hsa-miR-421	65	RNF169	ENSG00000166439
hsa-miR-421	66	TRIM27	ENSG00000204713
hsa-miR-421	67	PAM	ENSG00000145730
hsa-miR-421	68	FAM32A	ENSG00000105058
hsa-miR-421	69	TMEM33	ENSG00000109133
hsa-miR-421	70	SLC37A3	ENSG00000157800
hsa-miR-421	71	MMGT1	ENSG00000169446
hsa-miR-421	72	NRAS	ENSG00000213281
hsa-miR-421	73	DFFB	ENSG00000169598
hsa-miR-421	74	ATXN2L	ENSG00000168488
hsa-miR-421	75	MTHFD2	ENSG00000065911
hsa-miR-421	76	WHSC1L1	ENSG00000147548
hsa-miR-421	77	SLC7A6	ENSG00000103064
hsa-miR-421	78	PRRC1	ENSG00000164244
hsa-miR-421	79	TSC22D3	ENSG00000157514
hsa-miR-421	80	CRIM1	ENSG00000150938
hsa-miR-421	81	ELK4	ENSG00000158711
hsa-miR-421	82	RCAN1	ENSG00000159200
hsa-miR-421	83	CCT7	ENSG00000135624
hsa-miR-421	84	EXOC5	ENSG00000070367
hsa-miR-421	85	BRPF3	ENSG00000096070
hsa-miR-421	86	SLC25A3	ENSG00000075415
hsa-miR-421	87	SIRT1	ENSG00000096717
hsa-miR-421	88	TBC1D23	ENSG00000036054
hsa-miR-421	89	TOR1AIP2	ENSG00000169905
hsa-miR-421	90	ZNF780B	ENSG00000128000
hsa-miR-421	91	CEP85L	ENSG00000111860
hsa-miR-421	92	AGO3	ENSG00000126070
hsa-miR-421	93	TBC1D9	ENSG00000109436
hsa-miR-421	94	C11orf30	ENSG00000158636
hsa-miR-421	95	SLC43A1	ENSG00000149150
hsa-miR-421	96	MAP2K7	ENSG00000076984
hsa-miR-421	97	PVRL2	ENSG00000130202
hsa-miR-421	98	GNPDA1	ENSG00000113552
hsa-miR-421	99	SEL1L	ENSG00000071537
hsa-miR-421	100	CPEB4	ENSG00000113742
hsa-miR-421	101	NPAT	ENSG00000149308
hsa-miR-421	102	TUBA1B	ENSG00000123416
hsa-miR-421	103	DIDO1	ENSG00000101191
hsa-miR-421	104	USP1	ENSG00000162607
hsa-miR-421	105	ATG2B	ENSG00000066739
hsa-miR-421	106	NR6A1	ENSG00000148200
hsa-miR-421	107	YIPF6	ENSG00000181704
hsa-miR-421	108	CDC37	ENSG00000105401
hsa-miR-421	109	RPL26L1	ENSG00000037241
hsa-miR-421	110	MAZ	ENSG00000103495
hsa-miR-421	111	HTT	ENSG00000197386
hsa-miR-421	112	ZNF200	ENSG00000010539
hsa-miR-421	113	ARHGEF12	ENSG00000196914
hsa-miR-421	114	SGPL1	ENSG00000166224
hsa-miR-421	115	REEP3	ENSG00000165476
hsa-miR-421	116	SERPINB2	ENSG00000197632
hsa-miR-421	117	PRR7	ENSG00000131188
hsa-miR-421	118	PPP1CC	ENSG00000186298
hsa-miR-421	119	HSP90AA1	ENSG00000080824
hsa-miR-421	120	IPCEF1	ENSG00000074706
hsa-miR-421	121	HNRNPDL	ENSG00000152795
hsa-miR-421	122	PXN	ENSG00000089159
hsa-miR-421	123	HOXA9	ENSG00000078399
hsa-miR-421	124	TOMM20	ENSG00000173726
hsa-miR-421	125	SNX30	ENSG00000148158
hsa-miR-421	126	STK38	ENSG00000112079
hsa-miR-421	127	HNRNPF	ENSG00000169813
hsa-miR-421	128	GMFB	ENSG00000197045
hsa-miR-421	129	U2SURP	ENSG00000163714
hsa-miR-421	130	PMEPA1	ENSG00000124225
hsa-miR-421	131	ARPP19	ENSG00000128989
hsa-miR-421	132	NABP1	ENSG00000173559
hsa-miR-421	133	PDE3A	ENSG00000172572
hsa-miR-421	134	CMAS	ENSG00000111726
hsa-miR-421	135	ZNF850	ENSG00000267041
hsa-miR-421	136	KLF9	ENSG00000119138
hsa-miR-421	137	CEP78	ENSG00000148019
hsa-miR-421	138	PTPN14	ENSG00000152104
hsa-miR-421	139	GNG12	ENSG00000172380
hsa-miR-421	140	NPC1	ENSG00000141458
hsa-miR-421	141	FRS2	ENSG00000166225
hsa-miR-421	142	CBX4	ENSG00000141582
hsa-miR-421	143	CTC1	ENSG00000178971
hsa-miR-421	144	ROBO2	ENSG00000185008
hsa-miR-421	145	MESDC1	ENSG00000140406
hsa-miR-421	146	UTP3	ENSG00000132467
hsa-miR-421	147	ANKRD50	ENSG00000151458
hsa-miR-421	148	YDJC	ENSG00000161179
hsa-miR-421	149	RDX	ENSG00000137710
hsa-miR-421	150	HIST1H4C	ENSG00000197061
hsa-miR-421	151	GAN	ENSG00000261609
hsa-miR-421	152	PSME1	ENSG00000092010
hsa-miR-421	153	WNK1	ENSG00000060237
hsa-miR-421	154	CRTC1	ENSG00000105662
hsa-miR-421	155	TAP1	ENSG00000168394
hsa-miR-421	156	PREPL	ENSG00000138078
hsa-miR-421	157	ADO	ENSG00000181915
hsa-miR-421	158	FNBP1L	ENSG00000137942
hsa-miR-421	159	SLC36A4	ENSG00000180773
hsa-miR-421	160	FRK	ENSG00000111816
hsa-miR-421	161	GMNN	ENSG00000112312
hsa-miR-421	162	SF3B1	ENSG00000115524
hsa-miR-421	163	NT5E	ENSG00000135318
hsa-miR-421	164	PEX5	ENSG00000139197
hsa-miR-421	165	C7orf60	ENSG00000164603
hsa-miR-421	166	NDUFA6	ENSG00000184983
hsa-miR-421	167	CDKN1B	ENSG00000111276
hsa-miR-421	168	HIST2H4B	ENSG00000182217
hsa-miR-421	169	SLC45A3	ENSG00000158715
hsa-miR-421	170	BIRC5	ENSG00000089685
hsa-miR-421	171	TAF9	ENSG00000085231
hsa-miR-421	172	NADK2	ENSG00000152620
hsa-miR-421	173	EME1	ENSG00000154920
hsa-miR-421	174	PPTC7	ENSG00000196850
hsa-miR-421	175	PAPOLA	ENSG00000090060
hsa-miR-421	176	NR4A2	ENSG00000153234
hsa-miR-421	177	DDX20	ENSG00000064703
hsa-miR-421	178	AFF4	ENSG00000072364
hsa-miR-421	179	HNRNPA0	ENSG00000177733
hsa-miR-421	180	CSDE1	ENSG00000009307
hsa-miR-421	181	PPP1R13B	ENSG00000088808
hsa-miR-421	182	MCFD2	ENSG00000180398
hsa-miR-421	183	MEF2D	ENSG00000116604
hsa-miR-421	184	MTMR9	ENSG00000104643
hsa-miR-421	185	FAT2	ENSG00000086570
hsa-miR-421	186	URI1	ENSG00000105176
hsa-miR-421	187	YWHAB	ENSG00000166913
hsa-miR-421	188	STRIP2	ENSG00000128578
hsa-miR-421	189	ZNF292	ENSG00000188994
hsa-miR-421	190	RAB21	ENSG00000080371
hsa-miR-421	191	SETD5	ENSG00000168137
hsa-miR-421	192	LRP12	ENSG00000147650
hsa-miR-421	193	ZNF736	ENSG00000234444
hsa-miR-421	194	NFYA	ENSG00000001167
hsa-miR-421	195	TMEM109	ENSG00000110108
hsa-miR-421	196	MSL2	ENSG00000174579
hsa-miR-421	197	CD164	ENSG00000135535
hsa-miR-421	198	DDX17	ENSG00000100201
hsa-miR-421	199	BTBD3	ENSG00000132640
hsa-miR-421	200	HIST4H4	ENSG00000197837
hsa-miR-421	201	ODC1	ENSG00000115758
hsa-miR-421	202	CSTB	ENSG00000160213
hsa-miR-421	203	AGO4	ENSG00000134698
hsa-miR-421	204	RPL13	ENSG00000167526
hsa-miR-421	205	GNAI3	ENSG00000065135
hsa-miR-421	206	HSPD1	ENSG00000144381
hsa-miR-421	207	NOTCH2	ENSG00000134250
hsa-miR-421	208	KLF11	ENSG00000172059
hsa-miR-421	209	VAPA	ENSG00000101558
hsa-miR-421	210	MAP3K4	ENSG00000085511
hsa-miR-421	211	TIMP2	ENSG00000035862
hsa-miR-421	212	RNF138	ENSG00000134758
hsa-miR-421	213	ASPH	ENSG00000198363
hsa-miR-421	214	MAP3K13	ENSG00000073803
hsa-miR-421	215	SF1	ENSG00000168066
hsa-miR-421	216	PMP22	ENSG00000109099
hsa-miR-421	217	RASL10B	ENSG00000141150
hsa-miR-421	218	ZNF280C	ENSG00000056277
hsa-miR-421	219	FOXC1	ENSG00000054598
hsa-miR-421	220	GOLM1	ENSG00000135052
hsa-miR-421	221	EIF1AX	ENSG00000173674
hsa-miR-421	222	HNRNPU	ENSG00000153187
hsa-miR-421	223	FBLN1	ENSG00000077942
hsa-miR-421	224	ZNF284	ENSG00000186026
hsa-miR-421	225	HSDL1	ENSG00000103160
hsa-miR-421	226	HSPH1	ENSG00000120694
hsa-miR-421	227	GID8	ENSG00000101193
hsa-miR-421	228	CDK6	ENSG00000105810
hsa-miR-421	229	VPS37B	ENSG00000139722
hsa-miR-421	230	IPO7	ENSG00000205339
hsa-miR-421	231	KAZN	ENSG00000189337
hsa-miR-421	232	DDX3X	ENSG00000215301
hsa-miR-421	233	NDFIP1	ENSG00000131507
hsa-miR-421	234	CASP2	ENSG00000106144
hsa-miR-421	235	FBL	ENSG00000105202
hsa-miR-421	236	SMARCD1	ENSG00000066117
hsa-miR-421	237	SNIP1	ENSG00000163877
hsa-miR-421	238	SRSF2	ENSG00000161547
hsa-miR-421	239	MORF4L2	ENSG00000123562
hsa-miR-421	240	DEK	ENSG00000124795
hsa-miR-421	241	ADD3	ENSG00000148700
hsa-miR-421	242	SRSF7	ENSG00000115875
hsa-miR-421	243	SLC9A6	ENSG00000198689
hsa-miR-421	244	LBR	ENSG00000143815
hsa-miR-421	245	CKAP5	ENSG00000175216
hsa-miR-421	246	TAOK1	ENSG00000160551
hsa-miR-421	247	SIK2	ENSG00000170145
hsa-miR-421	248	CAPZA1	ENSG00000116489
hsa-miR-421	249	AMMECR1L	ENSG00000144233
hsa-miR-421	250	AP4S1	ENSG00000100478
hsa-miR-421	251	CANX	ENSG00000127022
hsa-miR-421	252	SV2A	ENSG00000159164
hsa-miR-421	253	EPHA7	ENSG00000135333
hsa-miR-421	254	SLC3A2	ENSG00000168003
hsa-miR-421	255	PQLC2	ENSG00000040487
hsa-miR-421	256	HIST1H4A	ENSG00000196176
hsa-miR-421	257	AGPAT5	ENSG00000155189
hsa-miR-421	258	LPP	ENSG00000145012
hsa-miR-421	259	ZXDA	ENSG00000198205
hsa-miR-421	260	EIF3K	ENSG00000178982
hsa-miR-421	261	IFNAR2	ENSG00000159110
hsa-miR-421	262	GIGYF1	ENSG00000146830
hsa-miR-421	263	DDX39A	ENSG00000123136
hsa-miR-421	264	PRCC	ENSG00000143294
hsa-miR-421	265	NAB1	ENSG00000138386
hsa-miR-421	266	RPLP1	ENSG00000137818
hsa-miR-421	267	FAM222B	ENSG00000173065
hsa-miR-421	268	SNPH	ENSG00000101298
hsa-miR-421	269	RALGAPB	ENSG00000170471
hsa-miR-421	270	SAMD1	ENSG00000141858
hsa-miR-421	271	FYTTD1	ENSG00000122068
hsa-miR-421	272	RTCB	ENSG00000100220
hsa-miR-421	273	LITAF	ENSG00000189067
hsa-miR-421	274	PHF6	ENSG00000156531
hsa-miR-421	275	LIMS1	ENSG00000169756
hsa-miR-421	276	ACBD3	ENSG00000182827
hsa-miR-421	277	ASH1L	ENSG00000116539
hsa-miR-421	278	TOP2B	ENSG00000077097
hsa-miR-421	279	IMPA1	ENSG00000133731
hsa-miR-421	280	EDEM1	ENSG00000134109
hsa-miR-421	281	SRSF1	ENSG00000136450
hsa-miR-421	282	SPECC1L	ENSG00000100014
hsa-miR-421	283	SLC35F5	ENSG00000115084
hsa-miR-421	284	DPF2	ENSG00000133884
hsa-miR-421	285	HIST1H4E	ENSG00000198518
hsa-miR-421	286	RNF149	ENSG00000163162
hsa-miR-421	287	ZNF207	ENSG00000010244
hsa-miR-421	288	MIS18BP1	ENSG00000129534
hsa-miR-421	289	RELT	ENSG00000054967
hsa-miR-421	290	SRP9P1	ENSG00000180581
hsa-miR-421	291	SS18	ENSG00000141380
hsa-miR-421	292	CYTH3	ENSG00000008256
hsa-miR-421	293	PPP4R2	ENSG00000163605
hsa-miR-421	294	CCNT1	ENSG00000129315
hsa-miR-421	295	ASAP1	ENSG00000153317
hsa-miR-421	296	ACVR2B	ENSG00000114739
hsa-miR-421	297	FAM46A	ENSG00000112773
hsa-miR-421	298	MTR	ENSG00000116984
hsa-miR-421	299	MLLT4	ENSG00000130396
hsa-miR-421	300	NPM1	ENSG00000181163
hsa-miR-421	301	FOXP1	ENSG00000114861
hsa-miR-421	302	ATM	ENSG00000149311
hsa-miR-421	303	CEBPB	ENSG00000172216
hsa-miR-421	304	HADHA	ENSG00000084754
hsa-miR-421	305	ETNK1	ENSG00000139163
hsa-miR-421	306	POLR2D	ENSG00000144231
hsa-miR-421	307	ZNF217	ENSG00000171940
hsa-miR-421	308	ARL1	ENSG00000120805
hsa-miR-421	309	RASA1	ENSG00000145715
hsa-miR-421	310	NAA50	ENSG00000121579
hsa-miR-421	311	KIAA1147	ENSG00000257093
hsa-miR-421	312	CSE1L	ENSG00000124207
hsa-miR-421	313	KANSL1	ENSG00000120071
hsa-miR-421	314	PHTF2	ENSG00000006576
hsa-miR-421	315	PMAIP1	ENSG00000141682
hsa-miR-421	316	SFXN1	ENSG00000164466
hsa-miR-421	317	NFAT5	ENSG00000102908
hsa-miR-421	318	ZNF845	ENSG00000213799
hsa-miR-421	319	RIF1	ENSG00000080345
hsa-miR-421	320	RAB30	ENSG00000137502
hsa-miR-421	321	RUNX1T1	ENSG00000079102
hsa-miR-421	322	AGO1	ENSG00000092847
hsa-miR-421	323	COPRS	ENSG00000172301
hsa-miR-421	324	TTC37	ENSG00000198677
hsa-miR-421	325	KHSRP	ENSG00000088247
hsa-miR-421	326	HNRNPAB	ENSG00000197451
hsa-miR-421	327	RSU1	ENSG00000148484
hsa-miR-421	328	BTG2	ENSG00000159388
hsa-miR-421	329	CASP3	ENSG00000164305
hsa-miR-421	330	AK6	ENSG00000273841
hsa-miR-421	331	DUS3L	ENSG00000141994
hsa-miR-421	332	HIST1H4B	ENSG00000124529
hsa-miR-421	333	FAM159B	ENSG00000145642
hsa-miR-421	334	SYAP1	ENSG00000169895
hsa-miR-421	335	AMZ2	ENSG00000196704
hsa-miR-421	336	TOP2A	ENSG00000131747
hsa-miR-421	337	COPE	ENSG00000105669
hsa-miR-421	338	TSR2	ENSG00000158526
hsa-miR-421	339	GP2	ENSG00000169347
hsa-miR-421	340	PPARA	ENSG00000186951
hsa-miR-421	341	WDR82	ENSG00000164091
hsa-miR-421	342	C2CD5	ENSG00000111731
hsa-miR-421	343	AP3B1	ENSG00000132842
hsa-miR-421	344	MMADHC	ENSG00000168288
hsa-miR-421	345	ZNF678	ENSG00000181450
hsa-miR-421	346	SPEN	ENSG00000065526
hsa-miR-421	347	CTNNA1	ENSG00000044115
hsa-miR-421	348	S1PR1	ENSG00000170989
hsa-miR-421	349	FAM172A	ENSG00000113391
hsa-miR-421	350	INPP4A	ENSG00000040933
hsa-miR-421	351	PABPC3	ENSG00000151846
hsa-miR-421	352	NR3C1	ENSG00000113580
hsa-miR-421	353	CD276	ENSG00000103855
hsa-miR-421	354	PHLDB2	ENSG00000144824
hsa-miR-421	355	STRBP	ENSG00000165209
hsa-miR-421	356	NRD1	ENSG00000078618
hsa-miR-421	357	ZNF264	ENSG00000083844
hsa-miR-421	358	NUFIP2	ENSG00000108256
hsa-miR-421	359	TSR1	ENSG00000167721
hsa-miR-421	360	RPL18A	ENSG00000105640
hsa-miR-421	361	TPD52L2	ENSG00000101150
hsa-miR-421	362	NFATC2IP	ENSG00000176953
hsa-miR-421	363	BLOC1S6	ENSG00000104164
hsa-miR-421	364	LRRC58	ENSG00000163428
hsa-miR-421	365	SLC4A7	ENSG00000033867
hsa-miR-421	366	DYNC1LI2	ENSG00000135720
hsa-miR-421	367	NDUFS1	ENSG00000023228
hsa-miR-421	368	E2F3	ENSG00000112242
hsa-miR-421	369	FAM114A2	ENSG00000055147
hsa-miR-421	370	RGMB	ENSG00000174136
hsa-miR-421	371	SMCHD1	ENSG00000101596
hsa-miR-421	372	SLIT1	ENSG00000187122
hsa-miR-421	373	HIST1H2AG	ENSG00000196787
hsa-miR-421	374	DMXL1	ENSG00000172869
hsa-miR-421	375	MAPK8	ENSG00000107643
hsa-miR-421	376	ZC3H7B	ENSG00000100403
hsa-miR-421	377	CSNK1A1	ENSG00000113712
hsa-miR-421	378	CREBRF	ENSG00000164463
hsa-miR-421	379	DNAJC13	ENSG00000138246
hsa-miR-421	380	STAU1	ENSG00000124214
hsa-miR-421	381	DLC1	ENSG00000164741
hsa-miR-421	382	QKI	ENSG00000112531
hsa-miR-421	383	SON	ENSG00000159140
hsa-miR-421	384	CD46	ENSG00000117335
hsa-miR-421	385	MKLN1	ENSG00000128585
hsa-miR-421	386	TXNRD1	ENSG00000198431
hsa-miR-421	387	SACM1L	ENSG00000211456
hsa-miR-421	388	PLK2	ENSG00000145632
hsa-miR-421	389	PRELID1	ENSG00000169230
hsa-miR-421	390	GLRA2	ENSG00000101958
hsa-miR-421	391	LIFR	ENSG00000113594
hsa-miR-421	392	POLR1B	ENSG00000125630
hsa-miR-421	393	SRP9	ENSG00000143742
hsa-miR-421	394	LMCD1	ENSG00000071282
hsa-miR-421	395	PPP1R14C	ENSG00000198729
hsa-miR-421	396	EIF3A	ENSG00000107581
hsa-miR-421	397	ARPC2	ENSG00000163466
hsa-miR-421	398	ZFP36L1	ENSG00000185650
hsa-miR-421	399	PRDX1	ENSG00000117450
hsa-miR-421	400	IGF2R	ENSG00000197081
hsa-miR-421	401	SLC16A1	ENSG00000155380
hsa-miR-421	402	GALNT3	ENSG00000115339
hsa-miR-421	403	SOCS5	ENSG00000171150
hsa-miR-421	404	TFRC	ENSG00000072274
hsa-miR-421	405	BIRC6	ENSG00000115760
hsa-miR-421	406	MAPKAPK3	ENSG00000114738
hsa-miR-421	407	TMED10	ENSG00000170348
hsa-miR-421	408	ATAD2B	ENSG00000119778
hsa-miR-421	409	SLC25A24	ENSG00000085491
hsa-miR-421	410	SRPR	ENSG00000182934
hsa-miR-421	411	ZC3H12C	ENSG00000149289
hsa-miR-421	412	ZNF614	ENSG00000142556
hsa-miR-421	413	GDE1	ENSG00000006007
hsa-miR-421	414	HSP90AB1	ENSG00000096384
hsa-miR-421	415	DNAJC16	ENSG00000116138
hsa-miR-421	416	ZFYVE9	ENSG00000157077
hsa-miR-421	417	JMJD1C	ENSG00000171988
hsa-miR-421	418	NCAPG	ENSG00000109805
hsa-miR-421	419	CREBZF	ENSG00000137504
hsa-miR-421	420	MRPL38	ENSG00000204316
hsa-miR-421	421	HECA	ENSG00000112406
hsa-miR-421	422	HIST1H4H	ENSG00000158406
hsa-miR-421	423	MEPCE	ENSG00000146834
hsa-miR-421	424	HOOK1	ENSG00000134709
hsa-miR-421	425	NIPAL1	ENSG00000163293
hsa-miR-421	426	TCF20	ENSG00000100207
hsa-miR-421	427	LRRC8C	ENSG00000171488
hsa-miR-421	428	FKBP8	ENSG00000105701
hsa-miR-421	429	TMEM185B	ENSG00000226479
hsa-miR-421	430	KDM5A	ENSG00000073614
hsa-miR-421	431	NXN	ENSG00000167693
hsa-miR-421	432	USO1	ENSG00000138768
hsa-miR-421	433	CPEB2	ENSG00000137449
hsa-miR-421	434	RORA	ENSG00000069667
hsa-miR-421	435	CDC42SE2	ENSG00000158985
hsa-miR-421	436	YKT6	ENSG00000106636
hsa-miR-421	437	SLC25A36	ENSG00000114120
hsa-miR-421	438	ARL5A	ENSG00000162980
hsa-miR-421	439	TMPO	ENSG00000120802
hsa-miR-421	440	GEMIN5	ENSG00000082516
hsa-miR-421	441	EEF1A1	ENSG00000156508
hsa-miR-421	442	CUX1	ENSG00000257923
hsa-miR-421	443	PIP5K1A	ENSG00000143398
hsa-miR-421	444	RANGAP1	ENSG00000100401
hsa-miR-421	445	PRKAA1	ENSG00000132356
hsa-miR-421	446	MSL3	ENSG00000005302
hsa-miR-421	447	RASA3	ENSG00000185989
hsa-miR-421	448	FAM208A	ENSG00000163946
hsa-miR-421	449	MESDC2	ENSG00000117899
hsa-miR-421	450	DNAJB14	ENSG00000164031
hsa-miR-421	451	HSPA9	ENSG00000113013
hsa-miR-421	452	SLC25A6	ENSG00000169100
hsa-miR-421	453	IPO5	ENSG00000065150
hsa-miR-421	454	FAM122A	ENSG00000187866
hsa-miR-421	455	ATP6V0C	ENSG00000185883
hsa-miR-421	456	GCSH	ENSG00000140905
hsa-miR-421	457	PYGO2	ENSG00000163348
hsa-miR-421	458	COPG1	ENSG00000181789
hsa-miR-421	459	PHKA1	ENSG00000067177
hsa-miR-421	460	BAG2	ENSG00000112208
hsa-miR-421	461	DYNLL2	ENSG00000264364
hsa-miR-421	462	ZC3H11A	ENSG00000058673
hsa-miR-421	463	HSPA8	ENSG00000109971
hsa-miR-421	464	JPH1	ENSG00000104369
hsa-miR-421	465	PNPO	ENSG00000108439
hsa-miR-421	466	STRN	ENSG00000115808
hsa-miR-421	467	KIAA0100	ENSG00000007202
hsa-miR-421	468	MED28	ENSG00000118579
hsa-miR-421	469	EIF2S1	ENSG00000134001
hsa-miR-421	470	RANBP2	ENSG00000153201
hsa-miR-421	471	MGRN1	ENSG00000102858
hsa-miR-421	472	CLDN1	ENSG00000163347
hsa-miR-421	473	INCENP	ENSG00000149503
hsa-miR-421	474	DUSP3	ENSG00000108861
hsa-miR-421	475	EHF	ENSG00000135373
hsa-miR-421	476	FAM168B	ENSG00000152102
hsa-miR-421	477	NPTN	ENSG00000156642
hsa-miR-421	478	MAT2A	ENSG00000168906
hsa-miR-421	479	ZNF451	ENSG00000112200
hsa-miR-421	480	TNKS1BP1	ENSG00000149115
hsa-miR-421	481	UBE2O	ENSG00000175931
hsa-miR-421	482	ARHGAP29	ENSG00000137962
hsa-miR-421	483	REG1B	ENSG00000172023
hsa-miR-421	484	ILF2	ENSG00000143621
hsa-miR-421	485	ARID4B	ENSG00000054267
hsa-miR-421	486	FOXJ3	ENSG00000198815
hsa-miR-421	487	HIST1H4J	ENSG00000197238
hsa-miR-421	488	PAXBP1	ENSG00000159086
hsa-miR-421	489	UBE2V2	ENSG00000169139
hsa-miR-421	490	ASCC2	ENSG00000100325
hsa-miR-421	491	FAM160B1	ENSG00000151553
hsa-miR-421	492	MTRR	ENSG00000124275
hsa-miR-421	493	POLR3G	ENSG00000113356
hsa-miR-421	494	MIDN	ENSG00000167470
hsa-miR-421	495	ARL5B	ENSG00000165997
hsa-miR-421	496	GNAQ	ENSG00000156052
hsa-miR-421	497	CEBPD	ENSG00000221869
hsa-miR-421	498	PPP2CB	ENSG00000104695
hsa-miR-421	499	ATXN7L3B	ENSG00000253719
hsa-miR-421	500	RSBN1L	ENSG00000187257
hsa-miR-421	501	CHML	ENSG00000203668
hsa-miR-421	502	STON2	ENSG00000140022
hsa-miR-421	503	ATF7IP	ENSG00000171681
hsa-miR-421	504	STARD9	ENSG00000159433
hsa-miR-421	505	GRK6	ENSG00000198055
hsa-miR-421	506	CAST	ENSG00000153113
hsa-miR-421	507	GJC1	ENSG00000182963
hsa-miR-421	508	POMK	ENSG00000185900
hsa-miR-421	509	CNOT1	ENSG00000125107
hsa-miR-421	510	UBE2D3	ENSG00000109332
hsa-miR-421	511	WHSC1	ENSG00000109685
hsa-miR-421	512	STARD13	ENSG00000133121
hsa-miR-421	513	HNRNPH2	ENSG00000126945
hsa-miR-421	514	PPARGC1A	ENSG00000109819
hsa-miR-421	515	UBE2G2	ENSG00000184787
hsa-miR-421	516	PPFIBP1	ENSG00000110841
hsa-miR-421	517	RBBP7	ENSG00000102054
hsa-miR-421	518	SOD2	ENSG00000112096
hsa-miR-421	519	SUZ12	ENSG00000178691
hsa-miR-421	520	RAB26	ENSG00000167964
hsa-miR-421	521	FDXR	ENSG00000161513
hsa-miR-421	522	DOK4	ENSG00000125170
hsa-miR-421	523	TLL1	ENSG00000038295
hsa-miR-421	524	ZNF609	ENSG00000180357
hsa-miR-421	525	ZNF326	ENSG00000162664
hsa-miR-421	526	GALNT2	ENSG00000143641
hsa-miR-421	527	CEP57	ENSG00000166037
hsa-miR-421	528	NCDN	ENSG00000020129
hsa-miR-421	529	SCD	ENSG00000099194
hsa-miR-421	530	ACSL4	ENSG00000068366
hsa-miR-421	531	KIF18B	ENSG00000186185
hsa-miR-421	532	SREK1IP1	ENSG00000153006
hsa-miR-421	533	ZNF462	ENSG00000148143
hsa-miR-421	534	THOC2	ENSG00000125676
hsa-miR-421	535	PLEKHA1	ENSG00000107679
hsa-miR-421	536	EPS8	ENSG00000151491
hsa-miR-421	537	ACOT9	ENSG00000123130
hsa-miR-421	538	UBAP2L	ENSG00000143569
hsa-miR-421	539	RPS10	ENSG00000124614
hsa-miR-421	540	MEX3D	ENSG00000181588
hsa-miR-421	541	TPP1	ENSG00000166340
hsa-miR-421	542	NDC1	ENSG00000058804
hsa-miR-421	543	2017-09-02	ENSG00000168385
hsa-miR-421	544	SGTA	ENSG00000104969
hsa-miR-421	545	SENP7	ENSG00000138468
hsa-miR-421	546	MATR3	ENSG00000015479
hsa-miR-421	547	TMEM30A	ENSG00000112697
hsa-miR-421	548	CBX7	ENSG00000100307
hsa-miR-421	549	UHMK1	ENSG00000152332
hsa-miR-421	550	POU3F3	ENSG00000198914
hsa-miR-421	551	TNRC6A	ENSG00000090905
hsa-miR-421	552	SMO	ENSG00000128602
hsa-miR-421	553	RSPRY1	ENSG00000159579
hsa-miR-421	554	AKR7A2	ENSG00000053371
hsa-miR-421	555	MBNL1	ENSG00000152601
hsa-miR-421	556	TBP	ENSG00000112592
hsa-miR-421	557	LTBP1	ENSG00000049323
hsa-miR-421	558	OXR1	ENSG00000164830
hsa-miR-421	559	ELL	ENSG00000105656
hsa-miR-421	560	RFC5	ENSG00000111445
hsa-miR-421	561	SNX6	ENSG00000129515
hsa-miR-421	562	MLXIP	ENSG00000175727
hsa-miR-421	563	RPS14	ENSG00000164587
hsa-miR-421	564	SESN3	ENSG00000149212
hsa-miR-421	565	COPA	ENSG00000122218
hsa-miR-421	566	HNRNPA2B1	ENSG00000122566
hsa-miR-421	567	FOCAD	ENSG00000188352
hsa-miR-421	568	HK1	ENSG00000156515
hsa-miR-421	569	LRP3	ENSG00000130881
hsa-miR-421	570	GAREML	ENSG00000157833
hsa-miR-421	571	PNMA1	ENSG00000176903
hsa-miR-421	572	EIF5A2	ENSG00000163577
hsa-miR-421	573	PDCD1LG2	ENSG00000197646
hsa-miR-421	574	BTBD7	ENSG00000011114
hsa-miR-421	575	ACPP	ENSG00000014257
hsa-miR-421	576	GID4	ENSG00000141034
hsa-miR-421	577	TMEM189	ENSG00000240849
hsa-miR-421	578	FAM214A	ENSG00000047346
hsa-miR-421	579	ENY2	ENSG00000120533
hsa-miR-421	580	AHNAK	ENSG00000124942
hsa-miR-421	581	PRKDC	ENSG00000253729
hsa-miR-421	582	VIMP	ENSG00000131871
hsa-miR-421	583	HIST1H4L	ENSG00000198558
hsa-miR-421	584	BVES	ENSG00000112276
hsa-miR-421	585	PAPSS2	ENSG00000198682
hsa-miR-421	586	MTOR	ENSG00000198793
hsa-miR-421	587	ZFP36L2	ENSG00000152518
hsa-miR-421	588	NASP	ENSG00000132780
hsa-miR-421	589	NCKAP1	ENSG00000061676
hsa-miR-421	590	FAM134A	ENSG00000144567
hsa-miR-421	591	ULK1	ENSG00000177169
hsa-miR-421	592	OR10H2	ENSG00000171942
hsa-miR-421	593	ZCCHC11	ENSG00000134744
hsa-miR-421	594	CTDSPL2	ENSG00000137770
hsa-miR-421	595	LEPROT	ENSG00000213625
hsa-miR-421	596	RIPK4	ENSG00000183421
hsa-miR-421	597	PTAR1	ENSG00000188647
hsa-miR-421	598	GFOD2	ENSG00000141098
hsa-miR-421	599	SGPP1	ENSG00000126821
hsa-miR-421	600	HIST1H4D	ENSG00000188987
hsa-miR-421	601	RPL22	ENSG00000116251
hsa-miR-421	602	RND3	ENSG00000115963
hsa-miR-421	603	RAB11FIP1	ENSG00000156675
hsa-miR-421	604	LEPREL4	ENSG00000141696
hsa-miR-421	605	CCNC	ENSG00000112237
hsa-miR-421	606	TRIM71	ENSG00000206557
hsa-miR-421	607	TBX18	ENSG00000112837
hsa-miR-421	608	DUSP16	ENSG00000111266
hsa-miR-421	609	HNRNPUL1	ENSG00000105323
hsa-miR-421	610	KIAA1841	ENSG00000162929
hsa-miR-421	611	CAP1	ENSG00000131236
hsa-miR-421	612	RNF213	ENSG00000173821
hsa-miR-421	613	PNRC1	ENSG00000146278
hsa-miR-421	614	NIPBL	ENSG00000164190
hsa-miR-421	615	FNDC3A	ENSG00000102531
hsa-miR-421	616	FBXW11	ENSG00000072803
hsa-miR-421	617	RHOBTB2	ENSG00000008853
hsa-miR-421	618	MAFB	ENSG00000204103
hsa-miR-421	619	ABL2	ENSG00000143322
hsa-miR-421	620	SERPINE1	ENSG00000106366
hsa-miR-421	621	SCARB2	ENSG00000138760
hsa-miR-421	622	DNAJC27	ENSG00000115137
hsa-miR-421	623	KMT2C	ENSG00000055609
hsa-miR-421	624	FAM84B	ENSG00000168672
hsa-miR-421	625	HELLS	ENSG00000119969
hsa-miR-421	626	SERTAD2	ENSG00000179833
hsa-miR-421	627	ZSCAN9	ENSG00000137185
hsa-miR-421	628	SEPHS2	ENSG00000179918
hsa-miR-421	629	RRAGB	ENSG00000083750
hsa-miR-421	630	ALG3	ENSG00000214160
hsa-miR-421	631	NEDD9	ENSG00000111859
hsa-miR-421	632	LYSMD3	ENSG00000176018
hsa-miR-421	633	GLB1	ENSG00000170266
hsa-miR-421	634	ZNF766	ENSG00000196214
hsa-miR-421	635	ENAH	ENSG00000154380
hsa-miR-421	636	ITPK1	ENSG00000100605
hsa-miR-421	637	ZBTB25	ENSG00000089775
hsa-miR-421	638	RHOB	ENSG00000143878
hsa-miR-421	639	ZNF30	ENSG00000168661
hsa-miR-421	640	TBL1XR1	ENSG00000177565
hsa-miR-421	641	HYOU1	ENSG00000149428
hsa-miR-421	642	IREB2	ENSG00000136381
hsa-miR-421	643	GPS1	ENSG00000169727
hsa-miR-421	644	MFAP3L	ENSG00000198948
hsa-miR-421	645	ISY1	ENSG00000240682
hsa-miR-421	646	PTGES3	ENSG00000110958
hsa-miR-421	647	NUP37	ENSG00000075188
hsa-miR-421	648	HIST1H4K	ENSG00000197914
hsa-miR-421	649	AKAP11	ENSG00000023516
hsa-miR-421	650	MDM2	ENSG00000135679
hsa-miR-421	651	PGK1	ENSG00000102144
hsa-miR-421	652	LPGAT1	ENSG00000123684
hsa-miR-421	653	NEIL2	ENSG00000154328
hsa-miR-421	654	EIF4A1	ENSG00000161960
hsa-miR-421	655	RPL18	ENSG00000063177
hsa-miR-421	656	HAT1	ENSG00000128708
hsa-miR-421	657	SMG1	ENSG00000157106
hsa-miR-421	658	KIAA1551	ENSG00000174718
hsa-miR-421	659	ARHGAP12	ENSG00000165322
hsa-miR-421	660	HIST2H4A	ENSG00000183941
hsa-miR-421	661	FLVCR1	ENSG00000162769
hsa-miR-421	662	EIF4G2	ENSG00000110321
hsa-miR-421	663	CCND3	ENSG00000112576
hsa-miR-421	664	NR2F2	ENSG00000185551
hsa-miR-421	665	ZMYND8	ENSG00000101040
hsa-miR-421	666	KIF5B	ENSG00000170759
hsa-miR-421	667	MTF1	ENSG00000188786
hsa-miR-421	668	ZDHHC7	ENSG00000153786
hsa-miR-421	669	SOBP	ENSG00000112320
hsa-miR-421	670	LIN7C	ENSG00000148943
hsa-miR-421	671	HIST1H4I	ENSG00000198339
hsa-miR-421	672	COQ7	ENSG00000167186
hsa-miR-421	673	NPTX1	ENSG00000171246
hsa-miR-421	674	MIER3	ENSG00000155545
hsa-miR-421	675	COL4A1	ENSG00000187498
hsa-miR-421	676	NUDT19	ENSG00000213965
hsa-miR-421	677	KDELR2	ENSG00000136240
hsa-miR-421	678	GSPT1	ENSG00000103342
hsa-miR-421	679	RBM15B	ENSG00000259956
hsa-miR-421	680	SOCS7	ENSG00000274211
hsa-miR-421	681	RPS18	ENSG00000096150
hsa-miR-421	682	PALM2-AKAP2	ENSG00000157654
hsa-miR-421	683	ZNF792	ENSG00000180884
hsa-miR-421	684	TRIM27	ENSG00000215641
hsa-miR-421	685	SMEK2	ENSG00000275052
hsa-miR-421	686	MLLT6	ENSG00000275023
hsa-miR-421	687	DDX52	ENSG00000278053
hsa-miR-499a-5p	1	RAB2B	ENSG00000129472
hsa-miR-499a-5p	2	MLK4	ENSG00000143674
hsa-miR-499a-5p	3	PICALM	ENSG00000073921
hsa-miR-499a-5p	4	FAM120A	ENSG00000048828
hsa-miR-499a-5p	5	SOX4	ENSG00000124766
hsa-miR-499a-5p	6	MCOLN2	ENSG00000153898
hsa-miR-499a-5p	7	OTUD1	ENSG00000165312
hsa-miR-499a-5p	8	UBXN7	ENSG00000163960
hsa-miR-499a-5p	9	PDCD4	ENSG00000150593
hsa-miR-499a-5p	10	LRP6	ENSG00000070018
hsa-miR-499a-5p	11	TROVE2	ENSG00000116747
hsa-miR-499a-5p	12	VAMP7	ENSG00000124333
hsa-miR-499a-5p	13	CEP97	ENSG00000182504
hsa-miR-499a-5p	14	ZFAND5	ENSG00000107372
hsa-miR-499a-5p	15	RNF38	ENSG00000137075
hsa-miR-499a-5p	16	CTNND1	ENSG00000198561
hsa-miR-499a-5p	17	SH3PXD2A	ENSG00000107957
hsa-miR-499a-5p	18	ESCO2	ENSG00000171320
hsa-miR-499a-5p	19	HNRNPA1	ENSG00000135486
hsa-miR-499a-5p	20	DICER1	ENSG00000100697
hsa-miR-499a-5p	21	ACOX1	ENSG00000161533
hsa-miR-499a-5p	22	MAST4	ENSG00000069020
hsa-miR-499a-5p	23	CAMK4	ENSG00000152495
hsa-miR-499a-5p	24	COG7	ENSG00000168434
hsa-miR-499a-5p	25	HNRNPD	ENSG00000138668
hsa-miR-499a-5p	26	HOXA1	ENSG00000105991
hsa-miR-499a-5p	27	SOX11	ENSG00000176887
hsa-miR-499a-5p	28	HIST1H2BK	ENSG00000197903
hsa-miR-499a-5p	29	POLR3F	ENSG00000132664
hsa-miR-499a-5p	30	GTF3C4	ENSG00000125484
hsa-miR-499a-5p	31	LRRC8B	ENSG00000197147
hsa-miR-499a-5p	32	USP37	ENSG00000135913
hsa-miR-499a-5p	33	USP1	ENSG00000162607
hsa-miR-499a-5p	34	YIPF6	ENSG00000181704
hsa-miR-499a-5p	35	COL4A5	ENSG00000188153
hsa-miR-499a-5p	36	IDS	ENSG00000010404
hsa-miR-499a-5p	37	C15orf52	ENSG00000188549
hsa-miR-499a-5p	38	YTHDF1	ENSG00000149658
hsa-miR-499a-5p	39	YWHAG	ENSG00000170027
hsa-miR-499a-5p	40	UHRF2	ENSG00000147854
hsa-miR-499a-5p	41	TSPAN3	ENSG00000140391
hsa-miR-499a-5p	42	RC3H2	ENSG00000056586
hsa-miR-499a-5p	43	PDE10A	ENSG00000112541
hsa-miR-499a-5p	44	ETS1	ENSG00000134954
hsa-miR-499a-5p	45	EXOC6B	ENSG00000144036
hsa-miR-499a-5p	46	GPR180	ENSG00000152749
hsa-miR-499a-5p	47	WAC	ENSG00000095787
hsa-miR-499a-5p	48	DNMT3B	ENSG00000088305
hsa-miR-499a-5p	49	LRRC4B	ENSG00000131409
hsa-miR-499a-5p	50	TMEM64	ENSG00000180694
hsa-miR-499a-5p	51	FOXO4	ENSG00000184481
hsa-miR-499a-5p	52	SLC45A3	ENSG00000158715
hsa-miR-499a-5p	53	DDX6	ENSG00000110367
hsa-miR-499a-5p	54	HIPK3	ENSG00000110422
hsa-miR-499a-5p	55	PPP6C	ENSG00000119414
hsa-miR-499a-5p	56	MYO1C	ENSG00000197879
hsa-miR-499a-5p	57	RAB21	ENSG00000080371
hsa-miR-499a-5p	58	PABPC4	ENSG00000090621
hsa-miR-499a-5p	59	ID4	ENSG00000172201
hsa-miR-499a-5p	60	MINPP1	ENSG00000107789
hsa-miR-499a-5p	61	IKZF4	ENSG00000123411
hsa-miR-499a-5p	62	ETF1	ENSG00000120705
hsa-miR-499a-5p	63	C18orf25	ENSG00000152242
hsa-miR-499a-5p	64	PMS2	ENSG00000122512
hsa-miR-499a-5p	65	QSER1	ENSG00000060749
hsa-miR-499a-5p	66	GXYLT1	ENSG00000151233
hsa-miR-499a-5p	67	KIF23	ENSG00000137807
hsa-miR-499a-5p	68	TM2D2	ENSG00000169490
hsa-miR-499a-5p	69	TTC13	ENSG00000143643
hsa-miR-499a-5p	70	ZNF107	ENSG00000196247
hsa-miR-499a-5p	71	CCDC132	ENSG00000004766
hsa-miR-499a-5p	72	SLC9A6	ENSG00000198689
hsa-miR-499a-5p	73	ABHD2	ENSG00000140526
hsa-miR-499a-5p	74	PCDH17	ENSG00000118946
hsa-miR-499a-5p	75	CETN3	ENSG00000153140
hsa-miR-499a-5p	76	INSIG1	ENSG00000186480
hsa-miR-499a-5p	77	ZNF543	ENSG00000178229
hsa-miR-499a-5p	78	RICTOR	ENSG00000164327
hsa-miR-499a-5p	79	EDEM1	ENSG00000134109
hsa-miR-499a-5p	80	ZDHHC12	ENSG00000160446
hsa-miR-499a-5p	81	FAM122C	ENSG00000156500
hsa-miR-499a-5p	82	PRR14L	ENSG00000183530
hsa-miR-499a-5p	83	PRTG	ENSG00000166450
hsa-miR-499a-5p	84	APAF1	ENSG00000120868
hsa-miR-499a-5p	85	ICE1	ENSG00000164151
hsa-miR-499a-5p	86	ARID2	ENSG00000189079
hsa-miR-499a-5p	87	NPM1	ENSG00000181163
hsa-miR-499a-5p	88	EIF2S3	ENSG00000130741
hsa-miR-499a-5p	89	SSPN	ENSG00000123096
hsa-miR-499a-5p	90	PMAIP1	ENSG00000141682
hsa-miR-499a-5p	91	FECH	ENSG00000066926
hsa-miR-499a-5p	92	AGO1	ENSG00000092847
hsa-miR-499a-5p	93	CD226	ENSG00000150637
hsa-miR-499a-5p	94	AK6	ENSG00000273841
hsa-miR-499a-5p	95	ZNF711	ENSG00000147180
hsa-miR-499a-5p	96	TXLNA	ENSG00000084652
hsa-miR-499a-5p	97	NRM	ENSG00000137404
hsa-miR-499a-5p	98	ILF3	ENSG00000129351
hsa-miR-499a-5p	99	E2F5	ENSG00000133740
hsa-miR-499a-5p	100	ASPM	ENSG00000066279
hsa-miR-499a-5p	101	NPEPPS	ENSG00000141279
hsa-miR-499a-5p	102	SKP2	ENSG00000145604
hsa-miR-499a-5p	103	WBP1L	ENSG00000166272
hsa-miR-499a-5p	104	LRRC58	ENSG00000163428
hsa-miR-499a-5p	105	ACTR2	ENSG00000138071
hsa-miR-499a-5p	106	MYC	ENSG00000136997
hsa-miR-499a-5p	107	NR2C2	ENSG00000177463
hsa-miR-499a-5p	108	EIF3A	ENSG00000107581
hsa-miR-499a-5p	109	BMP2K	ENSG00000138756
hsa-miR-499a-5p	110	TMED10	ENSG00000170348
hsa-miR-499a-5p	111	FOXA1	ENSG00000129514
hsa-miR-499a-5p	112	ZRANB3	ENSG00000121988
hsa-miR-499a-5p	113	FRMD6	ENSG00000139926
hsa-miR-499a-5p	114	MAGEC2	ENSG00000046774
hsa-miR-499a-5p	115	VANGL2	ENSG00000162738
hsa-miR-499a-5p	116	C6orf106	ENSG00000196821
hsa-miR-499a-5p	117	XYLT2	ENSG00000015532
hsa-miR-499a-5p	118	NOL4L	ENSG00000197183
hsa-miR-499a-5p	119	HNRNPM	ENSG00000099783
hsa-miR-499a-5p	120	RNMT	ENSG00000101654
hsa-miR-499a-5p	121	NCAPG	ENSG00000109805
hsa-miR-499a-5p	122	MRPL17	ENSG00000158042
hsa-miR-499a-5p	123	CFL2	ENSG00000165410
hsa-miR-499a-5p	124	RBBP4	ENSG00000162521
hsa-miR-499a-5p	125	SEC24A	ENSG00000113615
hsa-miR-499a-5p	126	ZMPSTE24	ENSG00000084073
hsa-miR-499a-5p	127	YLPM1	ENSG00000119596
hsa-miR-499a-5p	128	SLC12A2	ENSG00000064651
hsa-miR-499a-5p	129	MID1IP1	ENSG00000165175
hsa-miR-499a-5p	130	CUX1	ENSG00000257923
hsa-miR-499a-5p	131	XRN1	ENSG00000114127
hsa-miR-499a-5p	132	ZBTB43	ENSG00000169155
hsa-miR-499a-5p	133	PRKAA1	ENSG00000132356
hsa-miR-499a-5p	134	SOX6	ENSG00000110693
hsa-miR-499a-5p	135	FGF2	ENSG00000138685
hsa-miR-499a-5p	136	HKR1	ENSG00000181666
hsa-miR-499a-5p	137	SH3RF1	ENSG00000154447
hsa-miR-499a-5p	138	TXNDC15	ENSG00000113621
hsa-miR-499a-5p	139	TNFRSF10B	ENSG00000120889
hsa-miR-499a-5p	140	C16orf72	ENSG00000182831
hsa-miR-499a-5p	141	ULK3	ENSG00000140474
hsa-miR-499a-5p	142	WDR61	ENSG00000140395
hsa-miR-499a-5p	143	DUSP7	ENSG00000164086
hsa-miR-499a-5p	144	OSTM1	ENSG00000081087
hsa-miR-499a-5p	145	AKIRIN1	ENSG00000174574
hsa-miR-499a-5p	146	RRP1B	ENSG00000160208
hsa-miR-499a-5p	147	C18orf54	ENSG00000166845
hsa-miR-499a-5p	148	COX10	ENSG00000006695
hsa-miR-499a-5p	149	GAPVD1	ENSG00000165219
hsa-miR-499a-5p	150	CDC27	ENSG00000004897
hsa-miR-499a-5p	151	ZBTB33	ENSG00000177485
hsa-miR-499a-5p	152	KLHL9	ENSG00000198642
hsa-miR-499a-5p	153	XPO4	ENSG00000132953
hsa-miR-499a-5p	154	2017-09-02	ENSG00000168385
hsa-miR-499a-5p	155	PKN2	ENSG00000065243
hsa-miR-499a-5p	156	RBM12B	ENSG00000183808
hsa-miR-499a-5p	157	UHMK1	ENSG00000152332
hsa-miR-499a-5p	158	PKD2	ENSG00000118762
hsa-miR-499a-5p	159	HIAT1	ENSG00000156875
hsa-miR-499a-5p	160	MDN1	ENSG00000112159
hsa-miR-499a-5p	161	SAMD5	ENSG00000203727
hsa-miR-499a-5p	162	RNF121	ENSG00000137522
hsa-miR-499a-5p	163	KIF21A	ENSG00000139116
hsa-miR-499a-5p	164	TMEM100	ENSG00000166292
hsa-miR-499a-5p	165	DDX1	ENSG00000079785
hsa-miR-499a-5p	166	ATP2A2	ENSG00000174437
hsa-miR-499a-5p	167	PRKDC	ENSG00000253729
hsa-miR-499a-5p	168	RHBDD1	ENSG00000144468
hsa-miR-499a-5p	169	TSN	ENSG00000211460
hsa-miR-499a-5p	170	ZNF106	ENSG00000103994
hsa-miR-499a-5p	171	MAN1A1	ENSG00000111885
hsa-miR-499a-5p	172	TADA1	ENSG00000152382
hsa-miR-499a-5p	173	RAB11FIP1	ENSG00000156675
hsa-miR-499a-5p	174	DIXDC1	ENSG00000150764
hsa-miR-499a-5p	175	CMTM7	ENSG00000153551
hsa-miR-499a-5p	176	MFI2	ENSG00000163975
hsa-miR-499a-5p	177	MAP3K7	ENSG00000135341
hsa-miR-499a-5p	178	FNDC3A	ENSG00000102531
hsa-miR-499a-5p	179	SDCBP	ENSG00000137575
hsa-miR-499a-5p	180	HECTD4	ENSG00000173064
hsa-miR-499a-5p	181	ANKRD10	ENSG00000088448
hsa-miR-499a-5p	182	EIF1	ENSG00000173812
hsa-miR-499a-5p	183	KHDRBS1	ENSG00000121774
hsa-miR-499a-5p	184	MDM2	ENSG00000135679
hsa-miR-499a-5p	185	BCL2L11	ENSG00000153094
hsa-miR-499a-5p	186	CLOCK	ENSG00000134852
hsa-miR-499a-5p	187	DNPH1	ENSG00000112667
hsa-miR-499a-5p	188	MAP1B	ENSG00000131711
hsa-miR-499a-5p	189	UBLCP1	ENSG00000164332
hsa-miR-499a-5p	190	AGPAT9	ENSG00000138678
hsa-miR-499a-5p	191	ZCCHC3	ENSG00000247315
hsa-miR-499a-5p	192	ZNF792	ENSG00000180884
hsa-miR-342-3p	1	CCNT2	ENSG00000082258
hsa-miR-342-3p	2	POLR2B	ENSG00000047315
hsa-miR-342-3p	3	VAPB	ENSG00000124164
hsa-miR-342-3p	4	ERLIN1	ENSG00000107566
hsa-miR-342-3p	5	VPS13C	ENSG00000129003
hsa-miR-342-3p	6	DENND3	ENSG00000105339
hsa-miR-342-3p	7	ANP32E	ENSG00000143401
hsa-miR-342-3p	8	APTX	ENSG00000137074
hsa-miR-342-3p	9	SLC38A1	ENSG00000111371
hsa-miR-342-3p	10	PRLR	ENSG00000113494
hsa-miR-342-3p	11	NABP2	ENSG00000139579
hsa-miR-342-3p	12	SEC16A	ENSG00000148396
hsa-miR-342-3p	13	DCP1A	ENSG00000272886
hsa-miR-342-3p	14	RAB3GAP1	ENSG00000115839
hsa-miR-342-3p	15	EGR1	ENSG00000120738
hsa-miR-342-3p	16	PDLIM5	ENSG00000163110
hsa-miR-342-3p	17	TCF3	ENSG00000071564
hsa-miR-342-3p	18	HIPK2	ENSG00000064393
hsa-miR-342-3p	19	GSK3B	ENSG00000082701
hsa-miR-342-3p	20	RNF44	ENSG00000146083
hsa-miR-342-3p	21	CXADR	ENSG00000154639
hsa-miR-342-3p	22	FBXL3	ENSG00000005812
hsa-miR-342-3p	23	PAGR1	ENSG00000185928
hsa-miR-342-3p	24	TMED9	ENSG00000184840
hsa-miR-342-3p	25	ESYT1	ENSG00000139641
hsa-miR-342-3p	26	GMIP	ENSG00000089639
hsa-miR-342-3p	27	UBXN7	ENSG00000163960
hsa-miR-342-3p	28	ALS2	ENSG00000003393
hsa-miR-342-3p	29	SPARC	ENSG00000113140
hsa-miR-342-3p	30	UGCG	ENSG00000148154
hsa-miR-342-3p	31	SAR1A	ENSG00000079332
hsa-miR-342-3p	32	RPS3	ENSG00000149273
hsa-miR-342-3p	33	RREB1	ENSG00000124782
hsa-miR-342-3p	34	TOX4	ENSG00000092203
hsa-miR-342-3p	35	MCAT	ENSG00000100294
hsa-miR-342-3p	36	ZNF638	ENSG00000075292
hsa-miR-342-3p	37	TM4SF1	ENSG00000169908
hsa-miR-342-3p	38	DIRAS1	ENSG00000176490
hsa-miR-342-3p	39	OTX1	ENSG00000115507
hsa-miR-342-3p	40	METTL2A	ENSG00000087995
hsa-miR-342-3p	41	PRPF4B	ENSG00000112739
hsa-miR-342-3p	42	ZNF787	ENSG00000142409
hsa-miR-342-3p	43	RPS3A	ENSG00000145425
hsa-miR-342-3p	44	MFSD1	ENSG00000118855
hsa-miR-342-3p	45	USP49	ENSG00000164663
hsa-miR-342-3p	46	CSK	ENSG00000103653
hsa-miR-342-3p	47	SPI1	ENSG00000066336
hsa-miR-342-3p	48	ITGB1	ENSG00000150093
hsa-miR-342-3p	49	GPNMB	ENSG00000136235
hsa-miR-342-3p	50	MED13L	ENSG00000123066
hsa-miR-342-3p	51	RPN1	ENSG00000163902
hsa-miR-342-3p	52	CEP97	ENSG00000182504
hsa-miR-342-3p	53	TACC1	ENSG00000147526
hsa-miR-342-3p	54	WASL	ENSG00000106299
hsa-miR-342-3p	55	PARM1	ENSG00000169116
hsa-miR-342-3p	56	SSR1	ENSG00000124783
hsa-miR-342-3p	57	PAX6	ENSG00000007372
hsa-miR-342-3p	58	FAM126B	ENSG00000155744
hsa-miR-342-3p	59	BATF	ENSG00000156127
hsa-miR-342-3p	60	NUCKS1	ENSG00000069275
hsa-miR-342-3p	61	PREX1	ENSG00000124126
hsa-miR-342-3p	62	KIAA1324	ENSG00000116299
hsa-miR-342-3p	63	RAD23B	ENSG00000119318
hsa-miR-342-3p	64	SMAD2	ENSG00000175387
hsa-miR-342-3p	65	GEMIN4	ENSG00000179409
hsa-miR-342-3p	66	SCRN1	ENSG00000136193
hsa-miR-342-3p	67	DICER1	ENSG00000100697
hsa-miR-342-3p	68	CDK5RAP3	ENSG00000108465
hsa-miR-342-3p	69	KBTBD8	ENSG00000163376
hsa-miR-342-3p	70	MMGT1	ENSG00000169446
hsa-miR-342-3p	71	PPIE	ENSG00000084072
hsa-miR-342-3p	72	CRKL	ENSG00000099942
hsa-miR-342-3p	73	AK4	ENSG00000162433
hsa-miR-342-3p	74	HN1	ENSG00000189159
hsa-miR-342-3p	75	SORL1	ENSG00000137642
hsa-miR-342-3p	76	ATXN1L	ENSG00000224470
hsa-miR-342-3p	77	EGFL7	ENSG00000172889
hsa-miR-342-3p	78	VTA1	ENSG00000009844
hsa-miR-342-3p	79	TPCN1	ENSG00000186815
hsa-miR-342-3p	80	TSC22D3	ENSG00000157514
hsa-miR-342-3p	81	CRIM1	ENSG00000150938
hsa-miR-342-3p	82	REXO1	ENSG00000079313
hsa-miR-342-3p	83	ELK4	ENSG00000158711
hsa-miR-342-3p	84	COPS8	ENSG00000198612
hsa-miR-342-3p	85	RCAN1	ENSG00000159200
hsa-miR-342-3p	86	CCNL2	ENSG00000221978
hsa-miR-342-3p	87	CALM1	ENSG00000198668
hsa-miR-342-3p	88	C16orf87	ENSG00000155330
hsa-miR-342-3p	89	MIER2	ENSG00000105556
hsa-miR-342-3p	90	LGALS3BP	ENSG00000108679
hsa-miR-342-3p	91	KIAA2022	ENSG00000050030
hsa-miR-342-3p	92	GNAS	ENSG00000087460
hsa-miR-342-3p	93	RPS9	ENSG00000170889
hsa-miR-342-3p	94	ISOC2	ENSG00000063241
hsa-miR-342-3p	95	BRPF3	ENSG00000096070
hsa-miR-342-3p	96	TAF9B	ENSG00000187325
hsa-miR-342-3p	97	NSRP1	ENSG00000126653
hsa-miR-342-3p	98	ARMC8	ENSG00000114098
hsa-miR-342-3p	99	HOXB8	ENSG00000120068
hsa-miR-342-3p	100	THBS1	ENSG00000137801
hsa-miR-342-3p	101	HSPA4	ENSG00000170606
hsa-miR-342-3p	102	USP6NL	ENSG00000148429
hsa-miR-342-3p	103	PTRF	ENSG00000177469
hsa-miR-342-3p	104	LGR4	ENSG00000205213
hsa-miR-342-3p	105	PTCH1	ENSG00000185920
hsa-miR-342-3p	106	ATAD2	ENSG00000156802
hsa-miR-342-3p	107	ANKRD52	ENSG00000139645
hsa-miR-342-3p	108	SETD7	ENSG00000145391
hsa-miR-342-3p	109	LRRC8B	ENSG00000197147
hsa-miR-342-3p	110	TRIM56	ENSG00000169871
hsa-miR-342-3p	111	B4GALT5	ENSG00000158470
hsa-miR-342-3p	112	ADAR	ENSG00000160710
hsa-miR-342-3p	113	MCM6	ENSG00000076003
hsa-miR-342-3p	114	ZYG11B	ENSG00000162378
hsa-miR-342-3p	115	ANTXR1	ENSG00000169604
hsa-miR-342-3p	116	UBQLN1	ENSG00000135018
hsa-miR-342-3p	117	CEPT1	ENSG00000134255
hsa-miR-342-3p	118	PURA	ENSG00000185129
hsa-miR-342-3p	119	NA	ENSG00000215769
hsa-miR-342-3p	120	CYP51A1	ENSG00000001630
hsa-miR-342-3p	121	IST1	ENSG00000182149
hsa-miR-342-3p	122	2017-09-11	ENSG00000138758
hsa-miR-342-3p	123	PAFAH1B1	ENSG00000007168
hsa-miR-342-3p	124	IDS	ENSG00000010404
hsa-miR-342-3p	125	BTBD10	ENSG00000148925
hsa-miR-342-3p	126	KIF6	ENSG00000164627
hsa-miR-342-3p	127	YTHDF1	ENSG00000149658
hsa-miR-342-3p	128	PTPN4	ENSG00000088179
hsa-miR-342-3p	129	TMEM98	ENSG00000006042
hsa-miR-342-3p	130	CCND2	ENSG00000118971
hsa-miR-342-3p	131	ACTG1	ENSG00000184009
hsa-miR-342-3p	132	AUTS2	ENSG00000158321
hsa-miR-342-3p	133	SLC25A32	ENSG00000164933
hsa-miR-342-3p	134	HNRNPF	ENSG00000169813
hsa-miR-342-3p	135	NIP7	ENSG00000132603
hsa-miR-342-3p	136	KLF9	ENSG00000119138
hsa-miR-342-3p	137	PTPN14	ENSG00000152104
hsa-miR-342-3p	138	ZFC3H1	ENSG00000133858
hsa-miR-342-3p	139	EFTUD2	ENSG00000108883
hsa-miR-342-3p	140	STX3	ENSG00000166900
hsa-miR-342-3p	141	MAP2K5	ENSG00000137764
hsa-miR-342-3p	142	RBM23	ENSG00000100461
hsa-miR-342-3p	143	ARHGAP31	ENSG00000031081
hsa-miR-342-3p	144	SLC6A8	ENSG00000130821
hsa-miR-342-3p	145	REV1	ENSG00000135945
hsa-miR-342-3p	146	GPR180	ENSG00000152749
hsa-miR-342-3p	147	PPP3R1	ENSG00000221823
hsa-miR-342-3p	148	FAM101B	ENSG00000183688
hsa-miR-342-3p	149	MNT	ENSG00000070444
hsa-miR-342-3p	150	PCSK1	ENSG00000175426
hsa-miR-342-3p	151	NFIL3	ENSG00000165030
hsa-miR-342-3p	152	PBX1	ENSG00000185630
hsa-miR-342-3p	153	CSNK2B-LY6G5B--991	ENSG00000263020
hsa-miR-342-3p	154	ZFYVE26	ENSG00000072121
hsa-miR-342-3p	155	HSPA5	ENSG00000044574
hsa-miR-342-3p	156	SRCAP	ENSG00000080603
hsa-miR-342-3p	157	FNBP1L	ENSG00000137942
hsa-miR-342-3p	158	CDCA4	ENSG00000170779
hsa-miR-342-3p	159	BPTF	ENSG00000171634
hsa-miR-342-3p	160	NET1	ENSG00000173848
hsa-miR-342-3p	161	LIMCH1	ENSG00000064042
hsa-miR-342-3p	162	FAM110B	ENSG00000169122
hsa-miR-342-3p	163	ZNF664	ENSG00000179195
hsa-miR-342-3p	164	ATPAF1	ENSG00000123472
hsa-miR-342-3p	165	HTR1F	ENSG00000179097
hsa-miR-342-3p	166	AFAP1	ENSG00000196526
hsa-miR-342-3p	167	CDKN1B	ENSG00000111276
hsa-miR-342-3p	168	IDH3B	ENSG00000101365
hsa-miR-342-3p	169	FOXK1	ENSG00000164916
hsa-miR-342-3p	170	UQCC2	ENSG00000137288
hsa-miR-342-3p	171	TPBG	ENSG00000146242
hsa-miR-342-3p	172	FIBP	ENSG00000172500
hsa-miR-342-3p	173	MED13	ENSG00000108510
hsa-miR-342-3p	174	PPP2R4	ENSG00000119383
hsa-miR-342-3p	175	CCNF	ENSG00000162063
hsa-miR-342-3p	176	XPOT	ENSG00000184575
hsa-miR-342-3p	177	PHACTR4	ENSG00000204138
hsa-miR-342-3p	178	CHID1	ENSG00000177830
hsa-miR-342-3p	179	RPL38	ENSG00000172809
hsa-miR-342-3p	180	APH1A	ENSG00000117362
hsa-miR-342-3p	181	BOD1L1	ENSG00000038219
hsa-miR-342-3p	182	ZSCAN29	ENSG00000140265
hsa-miR-342-3p	183	UBE4A	ENSG00000110344
hsa-miR-342-3p	184	CSDE1	ENSG00000009307
hsa-miR-342-3p	185	TTC17	ENSG00000052841
hsa-miR-342-3p	186	LMNB1	ENSG00000113368
hsa-miR-342-3p	187	TIAM1	ENSG00000156299
hsa-miR-342-3p	188	ALDH1L2	ENSG00000136010
hsa-miR-342-3p	189	TOMM70A	ENSG00000154174
hsa-miR-342-3p	190	ATP1B1	ENSG00000143153
hsa-miR-342-3p	191	PTPRN	ENSG00000054356
hsa-miR-342-3p	192	MAN2A1	ENSG00000112893
hsa-miR-342-3p	193	TECPR2	ENSG00000196663
hsa-miR-342-3p	194	TRMT61A	ENSG00000166166
hsa-miR-342-3p	195	YWHAB	ENSG00000166913
hsa-miR-342-3p	196	PSMD3	ENSG00000108344
hsa-miR-342-3p	197	THRA	ENSG00000126351
hsa-miR-342-3p	198	SFT2D2	ENSG00000213064
hsa-miR-342-3p	199	PCNXL3	ENSG00000197136
hsa-miR-342-3p	200	IGF1R	ENSG00000140443
hsa-miR-342-3p	201	TRIOBP	ENSG00000100106
hsa-miR-342-3p	202	CD164	ENSG00000135535
hsa-miR-342-3p	203	IL24	ENSG00000162892
hsa-miR-342-3p	204	DNAJC5	ENSG00000101152
hsa-miR-342-3p	205	EEF1A2	ENSG00000101210
hsa-miR-342-3p	206	KPNA2	ENSG00000182481
hsa-miR-342-3p	207	WWC1	ENSG00000113645
hsa-miR-342-3p	208	LTBP3	ENSG00000168056
hsa-miR-342-3p	209	ZNF580	ENSG00000213015
hsa-miR-342-3p	210	AGR2	ENSG00000106541
hsa-miR-342-3p	211	ZNF225	ENSG00000256294
hsa-miR-342-3p	212	AHRR	ENSG00000063438
hsa-miR-342-3p	213	DHX40	ENSG00000108406
hsa-miR-342-3p	214	C6orf48	ENSG00000204387
hsa-miR-342-3p	215	PA2G4	ENSG00000170515
hsa-miR-342-3p	216	ZNF625	ENSG00000257591
hsa-miR-342-3p	217	MINPP1	ENSG00000107789
hsa-miR-342-3p	218	NOP56	ENSG00000101361
hsa-miR-342-3p	219	PPP2R2D	ENSG00000175470
hsa-miR-342-3p	220	ARFGEF2	ENSG00000124198
hsa-miR-342-3p	221	TIMP2	ENSG00000035862
hsa-miR-342-3p	222	KCTD5	ENSG00000167977
hsa-miR-342-3p	223	H6PD	ENSG00000049239
hsa-miR-342-3p	224	SLC30A7	ENSG00000162695
hsa-miR-342-3p	225	PSAP	ENSG00000197746
hsa-miR-342-3p	226	HNRNPU	ENSG00000153187
hsa-miR-342-3p	227	ZDHHC9	ENSG00000188706
hsa-miR-342-3p	228	CYLD	ENSG00000083799
hsa-miR-342-3p	229	VLDLR	ENSG00000147852
hsa-miR-342-3p	230	EP400	ENSG00000183495
hsa-miR-342-3p	231	GXYLT1	ENSG00000151233
hsa-miR-342-3p	232	RNF135	ENSG00000181481
hsa-miR-342-3p	233	NISCH	ENSG00000010322
hsa-miR-342-3p	234	METRN	ENSG00000103260
hsa-miR-342-3p	235	SERINC1	ENSG00000111897
hsa-miR-342-3p	236	FSTL1	ENSG00000163430
hsa-miR-342-3p	237	PHF10	ENSG00000130024
hsa-miR-342-3p	238	TCP1	ENSG00000120438
hsa-miR-342-3p	239	PRKCE	ENSG00000171132
hsa-miR-342-3p	240	CHD4	ENSG00000111642
hsa-miR-342-3p	241	SFT2D3	ENSG00000173349
hsa-miR-342-3p	242	API5	ENSG00000166181
hsa-miR-342-3p	243	NDUFC2	ENSG00000151366
hsa-miR-342-3p	244	TRAP1	ENSG00000126602
hsa-miR-342-3p	245	DHX57	ENSG00000163214
hsa-miR-342-3p	246	RHOT2	ENSG00000140983
hsa-miR-342-3p	247	TAOK1	ENSG00000160551
hsa-miR-342-3p	248	DST	ENSG00000151914
hsa-miR-342-3p	249	PLAGL1	ENSG00000118495
hsa-miR-342-3p	250	CANX	ENSG00000127022
hsa-miR-342-3p	251	SV2A	ENSG00000159164
hsa-miR-342-3p	252	PDS5A	ENSG00000121892
hsa-miR-342-3p	253	SART1	ENSG00000175467
hsa-miR-342-3p	254	IER3	ENSG00000137331
hsa-miR-342-3p	255	LIMD1	ENSG00000144791
hsa-miR-342-3p	256	ANLN	ENSG00000011426
hsa-miR-342-3p	257	PCDH17	ENSG00000118946
hsa-miR-342-3p	258	PLEKHA8	ENSG00000106086
hsa-miR-342-3p	259	NAPG	ENSG00000134265
hsa-miR-342-3p	260	FAM222B	ENSG00000173065
hsa-miR-342-3p	261	CHEK1	ENSG00000149554
hsa-miR-342-3p	262	C7orf49	ENSG00000122783
hsa-miR-342-3p	263	RBM38	ENSG00000132819
hsa-miR-342-3p	264	MRFAP1	ENSG00000179010
hsa-miR-342-3p	265	C15orf39	ENSG00000167173
hsa-miR-342-3p	266	INSIG1	ENSG00000186480
hsa-miR-342-3p	267	ARFIP2	ENSG00000132254
hsa-miR-342-3p	268	DFFA	ENSG00000160049
hsa-miR-342-3p	269	RALGAPB	ENSG00000170471
hsa-miR-342-3p	270	TNRC6B	ENSG00000100354
hsa-miR-342-3p	271	NLE1	ENSG00000073536
hsa-miR-342-3p	272	MOCS3	ENSG00000124217
hsa-miR-342-3p	273	RICTOR	ENSG00000164327
hsa-miR-342-3p	274	C10orf35	ENSG00000171224
hsa-miR-342-3p	275	MLPH	ENSG00000115648
hsa-miR-342-3p	276	EEF1D	ENSG00000104529
hsa-miR-342-3p	277	RPAP3	ENSG00000005175
hsa-miR-342-3p	278	ZNF34	ENSG00000196378
hsa-miR-342-3p	279	FAM122B	ENSG00000156504
hsa-miR-342-3p	280	PRR14L	ENSG00000183530
hsa-miR-342-3p	281	PRTG	ENSG00000166450
hsa-miR-342-3p	282	NUMA1	ENSG00000137497
hsa-miR-342-3p	283	ZDHHC16	ENSG00000171307
hsa-miR-342-3p	284	ACVR2B	ENSG00000114739
hsa-miR-342-3p	285	RAB5A	ENSG00000144566
hsa-miR-342-3p	286	PKDCC	ENSG00000162878
hsa-miR-342-3p	287	FAM69B	ENSG00000165716
hsa-miR-342-3p	288	FIS1	ENSG00000214253
hsa-miR-342-3p	289	MME	ENSG00000196549
hsa-miR-342-3p	290	IDI1	ENSG00000067064
hsa-miR-342-3p	291	ATM	ENSG00000149311
hsa-miR-342-3p	292	SOGA1	ENSG00000149639
hsa-miR-342-3p	293	MLEC	ENSG00000110917
hsa-miR-342-3p	294	GART	ENSG00000159131
hsa-miR-342-3p	295	BRCA1	ENSG00000012048
hsa-miR-342-3p	296	LARP4B	ENSG00000107929
hsa-miR-342-3p	297	KLHL42	ENSG00000087448
hsa-miR-342-3p	298	HNRNPUL2	ENSG00000214753
hsa-miR-342-3p	299	TRIM72	ENSG00000177238
hsa-miR-342-3p	300	GPR37	ENSG00000170775
hsa-miR-342-3p	301	ZNF655	ENSG00000197343
hsa-miR-342-3p	302	SLC5A3	ENSG00000198743
hsa-miR-342-3p	303	RIF1	ENSG00000080345
hsa-miR-342-3p	304	SF3B3	ENSG00000189091
hsa-miR-342-3p	305	TRERF1	ENSG00000124496
hsa-miR-342-3p	306	SLIT2	ENSG00000145147
hsa-miR-342-3p	307	EEF2	ENSG00000167658
hsa-miR-342-3p	308	EXOSC1	ENSG00000171311
hsa-miR-342-3p	309	PDLIM1	ENSG00000107438
hsa-miR-342-3p	310	JUN	ENSG00000177606
hsa-miR-342-3p	311	ZNF711	ENSG00000147180
hsa-miR-342-3p	312	HNRNPLL	ENSG00000143889
hsa-miR-342-3p	313	ZNF607	ENSG00000198182
hsa-miR-342-3p	314	CCT3	ENSG00000163468
hsa-miR-342-3p	315	DCP2	ENSG00000172795
hsa-miR-342-3p	316	SLC24A3	ENSG00000185052
hsa-miR-342-3p	317	CCND1	ENSG00000110092
hsa-miR-342-3p	318	ERGIC3	ENSG00000125991
hsa-miR-342-3p	319	FNDC3B	ENSG00000075420
hsa-miR-342-3p	320	C2CD5	ENSG00000111731
hsa-miR-342-3p	321	SPEN	ENSG00000065526
hsa-miR-342-3p	322	CBX1	ENSG00000108468
hsa-miR-342-3p	323	ATP1B3	ENSG00000069849
hsa-miR-342-3p	324	PLEKHB2	ENSG00000115762
hsa-miR-342-3p	325	NCOA6	ENSG00000198646
hsa-miR-342-3p	326	ASPM	ENSG00000066279
hsa-miR-342-3p	327	USP5	ENSG00000111667
hsa-miR-342-3p	328	IFFO2	ENSG00000169991
hsa-miR-342-3p	329	TSPAN2	ENSG00000134198
hsa-miR-342-3p	330	DUSP18	ENSG00000167065
hsa-miR-342-3p	331	MSL1	ENSG00000188895
hsa-miR-342-3p	332	MAN2C1	ENSG00000140400
hsa-miR-342-3p	333	TRAK1	ENSG00000182606
hsa-miR-342-3p	334	E2F3	ENSG00000112242
hsa-miR-342-3p	335	ANP32B	ENSG00000136938
hsa-miR-342-3p	336	ATL2	ENSG00000119787
hsa-miR-342-3p	337	NOP2	ENSG00000111641
hsa-miR-342-3p	338	FOSB	ENSG00000125740
hsa-miR-342-3p	339	MGMT	ENSG00000170430
hsa-miR-342-3p	340	RALGPS1	ENSG00000136828
hsa-miR-342-3p	341	CHCHD10	ENSG00000250479
hsa-miR-342-3p	342	KIDINS220	ENSG00000134313
hsa-miR-342-3p	343	STAU1	ENSG00000124214
hsa-miR-342-3p	344	DNMT1	ENSG00000130816
hsa-miR-342-3p	345	QKI	ENSG00000112531
hsa-miR-342-3p	346	CENPF	ENSG00000117724
hsa-miR-342-3p	347	SON	ENSG00000159140
hsa-miR-342-3p	348	EPM2A	ENSG00000112425
hsa-miR-342-3p	349	BMF	ENSG00000104081
hsa-miR-342-3p	350	HNRNPC	ENSG00000092199
hsa-miR-342-3p	351	LPL	ENSG00000175445
hsa-miR-342-3p	352	SF3B2	ENSG00000087365
hsa-miR-342-3p	353	TMEM178B	ENSG00000261115
hsa-miR-342-3p	354	MRPS9	ENSG00000135972
hsa-miR-342-3p	355	PSAT1	ENSG00000135069
hsa-miR-342-3p	356	MATN2	ENSG00000132561
hsa-miR-342-3p	357	SRI	ENSG00000075142
hsa-miR-342-3p	358	TUFM	ENSG00000178952
hsa-miR-342-3p	359	MLH3	ENSG00000119684
hsa-miR-342-3p	360	GLI3	ENSG00000106571
hsa-miR-342-3p	361	PRKCSH	ENSG00000130175
hsa-miR-342-3p	362	PLEKHA3	ENSG00000116095
hsa-miR-342-3p	363	KLF3	ENSG00000109787
hsa-miR-342-3p	364	PANK2	ENSG00000125779
hsa-miR-342-3p	365	DENND5B	ENSG00000170456
hsa-miR-342-3p	366	AGPS	ENSG00000018510
hsa-miR-342-3p	367	GTF2H2C	ENSG00000183474
hsa-miR-342-3p	368	IGF2R	ENSG00000197081
hsa-miR-342-3p	369	AES	ENSG00000104964
hsa-miR-342-3p	370	BMP2K	ENSG00000138756
hsa-miR-342-3p	371	MBD2	ENSG00000134046
hsa-miR-342-3p	372	ZC3H12C	ENSG00000149289
hsa-miR-342-3p	373	COL1A1	ENSG00000108821
hsa-miR-342-3p	374	GLO1	ENSG00000124767
hsa-miR-342-3p	375	EIF2S3L	ENSG00000180574
hsa-miR-342-3p	376	IRF3	ENSG00000126456
hsa-miR-342-3p	377	HSP90AB1	ENSG00000096384
hsa-miR-342-3p	378	ARHGDIA	ENSG00000141522
hsa-miR-342-3p	379	C11orf58	ENSG00000110696
hsa-miR-342-3p	380	SLC38A2	ENSG00000134294
hsa-miR-342-3p	381	RAB11A	ENSG00000103769
hsa-miR-342-3p	382	UCHL1	ENSG00000154277
hsa-miR-342-3p	383	C8orf33	ENSG00000182307
hsa-miR-342-3p	384	HIRA	ENSG00000100084
hsa-miR-342-3p	385	FOSL2	ENSG00000075426
hsa-miR-342-3p	386	ATP11A	ENSG00000068650
hsa-miR-342-3p	387	ARIH2	ENSG00000177479
hsa-miR-342-3p	388	ITGA2	ENSG00000164171
hsa-miR-342-3p	389	MCMBP	ENSG00000197771
hsa-miR-342-3p	390	CFL2	ENSG00000165410
hsa-miR-342-3p	391	ZFP62	ENSG00000196670
hsa-miR-342-3p	392	BCAP29	ENSG00000075790
hsa-miR-342-3p	393	BAZ2A	ENSG00000076108
hsa-miR-342-3p	394	TGIF1	ENSG00000177426
hsa-miR-342-3p	395	SLC38A4	ENSG00000139209
hsa-miR-342-3p	396	CPEB2	ENSG00000137449
hsa-miR-342-3p	397	MDGA2	ENSG00000139915
hsa-miR-342-3p	398	POM121C	ENSG00000272391
hsa-miR-342-3p	399	GTF2H2	ENSG00000145736
hsa-miR-342-3p	400	FBXL19	ENSG00000099364
hsa-miR-342-3p	401	PRKAR2A	ENSG00000114302
hsa-miR-342-3p	402	ERMAP	ENSG00000164010
hsa-miR-342-3p	403	RFX3	ENSG00000080298
hsa-miR-342-3p	404	MBD6	ENSG00000166987
hsa-miR-342-3p	405	CTSL	ENSG00000135047
hsa-miR-342-3p	406	MTA2	ENSG00000149480
hsa-miR-342-3p	407	TUT1	ENSG00000149016
hsa-miR-342-3p	408	LDOC1L	ENSG00000188636
hsa-miR-342-3p	409	TNK2	ENSG00000061938
hsa-miR-342-3p	410	SLC30A9	ENSG00000014824
hsa-miR-342-3p	411	RAB6B	ENSG00000154917
hsa-miR-342-3p	412	CRB2	ENSG00000148204
hsa-miR-342-3p	413	DDX5	ENSG00000108654
hsa-miR-342-3p	414	DIS3L	ENSG00000166938
hsa-miR-342-3p	415	TNFRSF21	ENSG00000146072
hsa-miR-342-3p	416	TIPRL	ENSG00000143155
hsa-miR-342-3p	417	FAM3C	ENSG00000196937
hsa-miR-342-3p	418	SPRY4	ENSG00000187678
hsa-miR-342-3p	419	CTPS2	ENSG00000047230
hsa-miR-342-3p	420	RPL26	ENSG00000161970
hsa-miR-342-3p	421	ADAMTS1	ENSG00000154734
hsa-miR-342-3p	422	NUP50	ENSG00000093000
hsa-miR-342-3p	423	GAS6	ENSG00000183087
hsa-miR-342-3p	424	PEA15	ENSG00000162734
hsa-miR-342-3p	425	BCL2L2	ENSG00000129473
hsa-miR-342-3p	426	EEF1G	ENSG00000254772
hsa-miR-342-3p	427	DYNLL2	ENSG00000264364
hsa-miR-342-3p	428	FIGN	ENSG00000182263
hsa-miR-342-3p	429	ZNF430	ENSG00000118620
hsa-miR-342-3p	430	STRN	ENSG00000115808
hsa-miR-342-3p	431	FZD1	ENSG00000157240
hsa-miR-342-3p	432	SPAG7	ENSG00000091640
hsa-miR-342-3p	433	POLR3K	ENSG00000161980
hsa-miR-342-3p	434	ZPR1	ENSG00000109917
hsa-miR-342-3p	435	COL1A2	ENSG00000164692
hsa-miR-342-3p	436	GOT2	ENSG00000125166
hsa-miR-342-3p	437	FN3KRP	ENSG00000141560
hsa-miR-342-3p	438	EHF	ENSG00000135373
hsa-miR-342-3p	439	ATP6V0A1	ENSG00000033627
hsa-miR-342-3p	440	FAM168B	ENSG00000152102
hsa-miR-342-3p	441	KLC1	ENSG00000126214
hsa-miR-342-3p	442	PTPLAD1	ENSG00000074696
hsa-miR-342-3p	443	MAX	ENSG00000125952
hsa-miR-342-3p	444	AGAP6	ENSG00000204149
hsa-miR-342-3p	445	SLC20A1	ENSG00000144136
hsa-miR-342-3p	446	LAMC1	ENSG00000135862
hsa-miR-342-3p	447	NEDD4	ENSG00000069869
hsa-miR-342-3p	448	ATP5E	ENSG00000124172
hsa-miR-342-3p	449	KAT2B	ENSG00000114166
hsa-miR-342-3p	450	TGFBR3	ENSG00000069702
hsa-miR-342-3p	451	PRKAR1A	ENSG00000108946
hsa-miR-342-3p	452	FAM160B1	ENSG00000151553
hsa-miR-342-3p	453	EP300	ENSG00000100393
hsa-miR-342-3p	454	AHSA2	ENSG00000173209
hsa-miR-342-3p	455	BTG3	ENSG00000154640
hsa-miR-342-3p	456	PGRMC2	ENSG00000164040
hsa-miR-342-3p	457	ARL5B	ENSG00000165997
hsa-miR-342-3p	458	HARS	ENSG00000170445
hsa-miR-342-3p	459	ZBTB7A	ENSG00000178951
hsa-miR-342-3p	460	PUM2	ENSG00000055917
hsa-miR-342-3p	461	THUMPD1	ENSG00000066654
hsa-miR-342-3p	462	SH2D4A	ENSG00000104611
hsa-miR-342-3p	463	ATF7IP	ENSG00000171681
hsa-miR-342-3p	464	BRD3	ENSG00000169925
hsa-miR-342-3p	465	CNOT1	ENSG00000125107
hsa-miR-342-3p	466	ELMO1	ENSG00000155849
hsa-miR-342-3p	467	KAT7	ENSG00000136504
hsa-miR-342-3p	468	ATXN7	ENSG00000163635
hsa-miR-342-3p	469	PARP1	ENSG00000143799
hsa-miR-342-3p	470	GPR160	ENSG00000173890
hsa-miR-342-3p	471	SOD2	ENSG00000112096
hsa-miR-342-3p	472	TNS3	ENSG00000136205
hsa-miR-342-3p	473	PYGB	ENSG00000100994
hsa-miR-342-3p	474	COL6A3	ENSG00000163359
hsa-miR-342-3p	475	ESYT2	ENSG00000117868
hsa-miR-342-3p	476	ZNF407	ENSG00000215421
hsa-miR-342-3p	477	C5orf24	ENSG00000181904
hsa-miR-342-3p	478	CYP1B1	ENSG00000138061
hsa-miR-342-3p	479	UBE2D2	ENSG00000131508
hsa-miR-342-3p	480	NGRN	ENSG00000182768
hsa-miR-342-3p	481	PCMTD1	ENSG00000168300
hsa-miR-342-3p	482	ATG5	ENSG00000057663
hsa-miR-342-3p	483	ZNF512B	ENSG00000196700
hsa-miR-342-3p	484	ACTR1A	ENSG00000138107
hsa-miR-342-3p	485	NUP43	ENSG00000120253
hsa-miR-342-3p	486	ZER1	ENSG00000160445
hsa-miR-342-3p	487	TPP1	ENSG00000166340
hsa-miR-342-3p	488	LASP1	ENSG00000002834
hsa-miR-342-3p	489	TIMM44	ENSG00000104980
hsa-miR-342-3p	490	IFFO1	ENSG00000010295
hsa-miR-342-3p	491	WDFY1	ENSG00000085449
hsa-miR-342-3p	492	RAD54L2	ENSG00000164080
hsa-miR-342-3p	493	GJA1	ENSG00000152661
hsa-miR-342-3p	494	GPC6	ENSG00000183098
hsa-miR-342-3p	495	EIF4G3	ENSG00000075151
hsa-miR-342-3p	496	CPT1B	ENSG00000205560
hsa-miR-342-3p	497	TNRC6A	ENSG00000090905
hsa-miR-342-3p	498	NEURL1	ENSG00000107954
hsa-miR-342-3p	499	USP9X	ENSG00000124486
hsa-miR-342-3p	500	WDR4	ENSG00000160193
hsa-miR-342-3p	501	ZBTB18	ENSG00000179456
hsa-miR-342-3p	502	SLC6A12	ENSG00000111181
hsa-miR-342-3p	503	RRM2	ENSG00000171848
hsa-miR-342-3p	504	CAD	ENSG00000084774
hsa-miR-342-3p	505	FOXA2	ENSG00000125798
hsa-miR-342-3p	506	SLC39A10	ENSG00000196950
hsa-miR-342-3p	507	PTX3	ENSG00000163661
hsa-miR-342-3p	508	HNRNPA2B1	ENSG00000122566
hsa-miR-342-3p	509	NOP9	ENSG00000196943
hsa-miR-342-3p	510	MYL6	ENSG00000092841
hsa-miR-342-3p	511	HK1	ENSG00000156515
hsa-miR-342-3p	512	HEATR5A	ENSG00000129493
hsa-miR-342-3p	513	TNPO2	ENSG00000105576
hsa-miR-342-3p	514	RUFY2	ENSG00000204130
hsa-miR-342-3p	515	ERGIC1	ENSG00000113719
hsa-miR-342-3p	516	PHF13	ENSG00000116273
hsa-miR-342-3p	517	AP1M2	ENSG00000129354
hsa-miR-342-3p	518	CACNB2	ENSG00000165995
hsa-miR-342-3p	519	HIPK1	ENSG00000163349
hsa-miR-342-3p	520	LUZP1	ENSG00000169641
hsa-miR-342-3p	521	ZBTB34	ENSG00000177125
hsa-miR-342-3p	522	SH2B1	ENSG00000178188
hsa-miR-342-3p	523	KCTD15	ENSG00000153885
hsa-miR-342-3p	524	RAN	ENSG00000132341
hsa-miR-342-3p	525	PDE7A	ENSG00000205268
hsa-miR-342-3p	526	ZDHHC17	ENSG00000186908
hsa-miR-342-3p	527	AGPAT3	ENSG00000160216
hsa-miR-342-3p	528	LEPROT	ENSG00000213625
hsa-miR-342-3p	529	LAMP1	ENSG00000185896
hsa-miR-342-3p	530	ZNF234	ENSG00000263002
hsa-miR-342-3p	531	KMT2E	ENSG00000005483
hsa-miR-342-3p	532	NAPA	ENSG00000105402
hsa-miR-342-3p	533	NME1	ENSG00000239672
hsa-miR-342-3p	534	XPO1	ENSG00000082898
hsa-miR-342-3p	535	PDLIM7	ENSG00000196923
hsa-miR-342-3p	536	ZNF408	ENSG00000175213
hsa-miR-342-3p	537	PCF11	ENSG00000165494
hsa-miR-342-3p	538	RBM33	ENSG00000184863
hsa-miR-342-3p	539	ZNF652	ENSG00000198740
hsa-miR-342-3p	540	2017-03-06	ENSG00000145495
hsa-miR-342-3p	541	HPS5	ENSG00000110756
hsa-miR-342-3p	542	CCDC85C	ENSG00000205476
hsa-miR-342-3p	543	BMP7	ENSG00000101144
hsa-miR-342-3p	544	QPCTL	ENSG00000011478
hsa-miR-342-3p	545	PAX9	ENSG00000198807
hsa-miR-342-3p	546	BRF2	ENSG00000104221
hsa-miR-342-3p	547	YPEL5	ENSG00000119801
hsa-miR-342-3p	548	AMOTL1	ENSG00000166025
hsa-miR-342-3p	549	PRPSAP2	ENSG00000141127
hsa-miR-342-3p	550	SRF	ENSG00000112658
hsa-miR-342-3p	551	LATS2	ENSG00000150457
hsa-miR-342-3p	552	UACA	ENSG00000137831
hsa-miR-342-3p	553	H1F0	ENSG00000189060
hsa-miR-342-3p	554	RPL27A	ENSG00000166441
hsa-miR-342-3p	555	SERPINE1	ENSG00000106366
hsa-miR-342-3p	556	PCGF3	ENSG00000185619
hsa-miR-342-3p	557	VPS35	ENSG00000069329
hsa-miR-342-3p	558	SCARB2	ENSG00000138760
hsa-miR-342-3p	559	WDR77	ENSG00000116455
hsa-miR-342-3p	560	FAM84B	ENSG00000168672
hsa-miR-342-3p	561	CCNG2	ENSG00000138764
hsa-miR-342-3p	562	MBP	ENSG00000197971
hsa-miR-342-3p	563	SMAD1	ENSG00000170365
hsa-miR-342-3p	564	UBE4B	ENSG00000130939
hsa-miR-342-3p	565	PARD6B	ENSG00000124171
hsa-miR-342-3p	566	NCAN	ENSG00000130287
hsa-miR-342-3p	567	TRIM13	ENSG00000204977
hsa-miR-342-3p	568	ZNF766	ENSG00000196214
hsa-miR-342-3p	569	KIAA1279	ENSG00000198954
hsa-miR-342-3p	570	EXOSC2	ENSG00000130713
hsa-miR-342-3p	571	ZNF675	ENSG00000197372
hsa-miR-342-3p	572	SLC12A7	ENSG00000113504
hsa-miR-342-3p	573	BRWD1	ENSG00000185658
hsa-miR-342-3p	574	CBX5	ENSG00000094916
hsa-miR-342-3p	575	ERO1LB	ENSG00000086619
hsa-miR-342-3p	576	SPOP	ENSG00000121067
hsa-miR-342-3p	577	GRSF1	ENSG00000132463
hsa-miR-342-3p	578	RAB14	ENSG00000119396
hsa-miR-342-3p	579	ADRB1	ENSG00000043591
hsa-miR-342-3p	580	RPL15	ENSG00000174748
hsa-miR-342-3p	581	SNRNP200	ENSG00000144028
hsa-miR-342-3p	582	SGK1	ENSG00000118515
hsa-miR-342-3p	583	ETFA	ENSG00000140374
hsa-miR-342-3p	584	AKAP11	ENSG00000023516
hsa-miR-342-3p	585	ZNF142	ENSG00000115568
hsa-miR-342-3p	586	MDM2	ENSG00000135679
hsa-miR-342-3p	587	LPGAT1	ENSG00000123684
hsa-miR-342-3p	588	ABL1	ENSG00000097007
hsa-miR-342-3p	589	RABL6	ENSG00000196642
hsa-miR-342-3p	590	EHMT1	ENSG00000181090
hsa-miR-342-3p	591	BMPR2	ENSG00000204217
hsa-miR-342-3p	592	ATF4	ENSG00000128272
hsa-miR-342-3p	593	SYT16	ENSG00000139973
hsa-miR-342-3p	594	CARHSP1	ENSG00000153048
hsa-miR-342-3p	595	SUMF2	ENSG00000129103
hsa-miR-342-3p	596	CCDC6	ENSG00000108091
hsa-miR-342-3p	597	ZNF740	ENSG00000139651
hsa-miR-342-3p	598	ZDHHC7	ENSG00000153786
hsa-miR-342-3p	599	RNH1	ENSG00000023191
hsa-miR-342-3p	600	HCCS	ENSG00000004961
hsa-miR-342-3p	601	EPB41L3	ENSG00000082397
hsa-miR-342-3p	602	ANKMY2	ENSG00000106524
hsa-miR-342-3p	603	ARHGEF3	ENSG00000163947
hsa-miR-342-3p	604	PHLDA1	ENSG00000139289
hsa-miR-342-3p	605	EGLN1	ENSG00000135766
hsa-miR-342-3p	606	EPB41	ENSG00000159023
hsa-miR-342-3p	607	APH1B	ENSG00000138613
hsa-miR-342-3p	608	CTGF	ENSG00000118523
hsa-miR-342-3p	609	MYL5	ENSG00000215375
hsa-miR-342-3p	610	TRIM28	ENSG00000130726
hsa-miR-342-3p	611	RIMKLA	ENSG00000177181
hsa-miR-342-3p	612	MEX3C	ENSG00000176624
hsa-miR-342-3p	613	ATP5O	ENSG00000241837
hsa-miR-342-3p	614	INO80D	ENSG00000114933
hsa-miR-342-3p	615	PANK1	ENSG00000152782
hsa-miR-342-3p	616	CUL4B	ENSG00000158290
hsa-miR-342-3p	617	RMND5A	ENSG00000153561
hsa-miR-342-3p	618	TXNIP	ENSG00000265972
hsa-miR-342-3p	619	PILRB	ENSG00000121716
hsa-miR-342-3p	620	MAGIX	ENSG00000269313
hsa-miR-342-3p	621	MYO19	ENSG00000278259
hsa-miR-342-3p	622	DUSP14	ENSG00000276023
hsa-miR-342-3p	623	SYNRG	ENSG00000275066
hsa-miR-342-3p	624	ACACA	ENSG00000278540
hsa-miR-342-3p	625	MRPL45	ENSG00000278845
hsa-miR-342-3p	626	MLLT6	ENSG00000275023
hsa-miR-342-3p	627	CTDSP2	ENSG00000175215
hsa-miR-342-3p	628	PSMB3	ENSG00000277791
hsa-miR-15a-3p	1	ERLIN1	ENSG00000107566
hsa-miR-15a-3p	2	ESPL1	ENSG00000135476
hsa-miR-15a-3p	3	PPP1CA	ENSG00000172531
hsa-miR-15a-3p	4	RGS17	ENSG00000091844
hsa-miR-15a-3p	5	GABBR1	ENSG00000204681
hsa-miR-15a-3p	6	BRAF	ENSG00000157764
hsa-miR-15a-3p	7	FASN	ENSG00000169710
hsa-miR-15a-3p	8	PPP1R37	ENSG00000104866
hsa-miR-15a-3p	9	JARID2	ENSG00000008083
hsa-miR-15a-3p	10	CASP8AP2	ENSG00000118412
hsa-miR-15a-3p	11	CNOT6	ENSG00000113300
hsa-miR-15a-3p	12	TSC1	ENSG00000165699
hsa-miR-15a-3p	13	PHF19	ENSG00000119403
hsa-miR-15a-3p	14	ANKRD13B	ENSG00000198720
hsa-miR-15a-3p	15	TOB2	ENSG00000183864
hsa-miR-15a-3p	16	G3BP1	ENSG00000145907
hsa-miR-15a-3p	17	E2F1	ENSG00000101412
hsa-miR-15a-3p	18	NPDC1	ENSG00000107281
hsa-miR-15a-3p	19	PDE4DIP	ENSG00000178104
hsa-miR-15a-3p	20	WDR1	ENSG00000071127
hsa-miR-15a-3p	21	OTUD3	ENSG00000169914
hsa-miR-15a-3p	22	GGCT	ENSG00000006625
hsa-miR-15a-3p	23	LEPROTL1	ENSG00000104660
hsa-miR-15a-3p	24	FAM189B	ENSG00000160767
hsa-miR-15a-3p	25	EXT1	ENSG00000182197
hsa-miR-15a-3p	26	MYB	ENSG00000118513
hsa-miR-15a-3p	27	ADCY5	ENSG00000173175
hsa-miR-15a-3p	28	TTYH3	ENSG00000136295
hsa-miR-15a-3p	29	ZNF691	ENSG00000164011
hsa-miR-15a-3p	30	GRAMD1B	ENSG00000023171
hsa-miR-15a-3p	31	IL18BP	ENSG00000137496
hsa-miR-15a-3p	32	CIC	ENSG00000079432
hsa-miR-15a-3p	33	UBE3B	ENSG00000151148
hsa-miR-15a-3p	34	FBXL5	ENSG00000118564
hsa-miR-15a-3p	35	GNA12	ENSG00000146535
hsa-miR-15a-3p	36	PSMD5	ENSG00000095261
hsa-miR-15a-3p	37	TACC1	ENSG00000147526
hsa-miR-15a-3p	38	TPD52	ENSG00000076554
hsa-miR-15a-3p	39	EIF2AK1	ENSG00000086232
hsa-miR-15a-3p	40	SSR1	ENSG00000124783
hsa-miR-15a-3p	41	C1orf43	ENSG00000143612
hsa-miR-15a-3p	42	NDUFA11	ENSG00000174886
hsa-miR-15a-3p	43	ACSL3	ENSG00000123983
hsa-miR-15a-3p	44	FUS	ENSG00000089280
hsa-miR-15a-3p	45	RAPGEF1	ENSG00000107263
hsa-miR-15a-3p	46	PREX1	ENSG00000124126
hsa-miR-15a-3p	47	CTNND1	ENSG00000198561
hsa-miR-15a-3p	48	BRD2	ENSG00000204256
hsa-miR-15a-3p	49	CBL	ENSG00000110395
hsa-miR-15a-3p	50	DNM2	ENSG00000079805
hsa-miR-15a-3p	51	RBM12	ENSG00000244462
hsa-miR-15a-3p	52	EMC10	ENSG00000161671
hsa-miR-15a-3p	53	ADORA2B	ENSG00000170425
hsa-miR-15a-3p	54	RNF122	ENSG00000133874
hsa-miR-15a-3p	55	ARMCX1	ENSG00000126947
hsa-miR-15a-3p	56	ATXN2L	ENSG00000168488
hsa-miR-15a-3p	57	NAT8L	ENSG00000185818
hsa-miR-15a-3p	58	C12orf76	ENSG00000174456
hsa-miR-15a-3p	59	ANKRD13D	ENSG00000172932
hsa-miR-15a-3p	60	RSPO2	ENSG00000147655
hsa-miR-15a-3p	61	HSD3B7	ENSG00000099377
hsa-miR-15a-3p	62	CRIM1	ENSG00000150938
hsa-miR-15a-3p	63	INPPL1	ENSG00000165458
hsa-miR-15a-3p	64	DUSP11	ENSG00000144048
hsa-miR-15a-3p	65	SAMHD1	ENSG00000101347
hsa-miR-15a-3p	66	CCNL2	ENSG00000221978
hsa-miR-15a-3p	67	AMDHD2	ENSG00000162066
hsa-miR-15a-3p	68	CALM3	ENSG00000160014
hsa-miR-15a-3p	69	NME4	ENSG00000103202
hsa-miR-15a-3p	70	YOD1	ENSG00000180667
hsa-miR-15a-3p	71	POLR3H	ENSG00000100413
hsa-miR-15a-3p	72	CC2D1A	ENSG00000132024
hsa-miR-15a-3p	73	SHC1	ENSG00000160691
hsa-miR-15a-3p	74	IPO9	ENSG00000198700
hsa-miR-15a-3p	75	EIF4A3	ENSG00000141543
hsa-miR-15a-3p	76	CPSF7	ENSG00000149532
hsa-miR-15a-3p	77	DHCR24	ENSG00000116133
hsa-miR-15a-3p	78	SLC19A1	ENSG00000173638
hsa-miR-15a-3p	79	PRRC2B	ENSG00000130723
hsa-miR-15a-3p	80	CYTH2	ENSG00000105443
[truncated: 4,890 more rows]
