# Supplementary material for: Milk-derived miRNA profiles elucidate molecular pathways that underlie breast dysfunction in women with common genetic variants in SLC30A2
Source: Sci Rep. 2019 Sep 3;9:12686. doi: 10.1038/s41598-019-48987-4 (PMC6722070; doi:10.1038/s41598-019-48987-4)
Supplement: Supplementary file 5 — Supp data 5 [file 41598_2019_48987_MOESM5_ESM.xlsx]

## Sheet: supp table 5
Milk-derived miRNA profiles elucidate molecular pathways that underlie breast dysfunction in women with common genetic variants in SLC30A2
*Shannon L. Kelleher1,2,3, Annie Gagnon1, Olivia C. Rivera2,3, Steven D. Hicks4, Molly C. Carney4, and Samina Alam3
1Department of Biomedical and Nutritional Sciences, University of Massachusetts Lowell, Lowell, Massachusetts, United States of America
2Department of Cellular and Molecular Physiology, Penn State Hershey College of Medicine, Hershey, Pennsylvania, United States of America
3Department of Surgery, Penn State Hershey College of Medicine, Hershey, Pennsylvania, United States of America
4Department of Pediatrics, Penn State Hershey College of Medicine, Hershey, Pennsylvania, United States of America
*Corresponding author
Shannon L Kelleher, PhD
The University of Massachusetts Lowell
883 Broadway Street, Dugan Hall 110R
Lowell, MA 01852
Phone: 978-934-3527
E-mail: shannon_kelleher@uml.edu
ORCID ID: orcid.org/0000-0003-0613-6294
miRNA	Target rank	Gene	Gene Ensemble ID	MicroT-CDS Score	Experimentally Supported
miR-499a-5p	4	ARGLU1	ENSG00000134884	1	No
miR-499a-5p	5	SOS2	ENSG00000100485	1	No
miR-499a-5p	31	ARID2	ENSG00000189079	1	Yes
miR-499a-5p	48	SOX6	ENSG00000110693	1	Yes
miR-499a-5p	58	REEP1	ENSG00000068615	1	No
miR-499a-5p	59	ADCYAP1	ENSG00000141433	1	No
miR-499a-5p	72	TMBIM6	ENSG00000139644	1	No
miR-499a-5p	74	SOX5	ENSG00000134532	1	No
miR-107	4	PCGF2	ENSG00000056661	1	No
miR-107	50	CTTNBP2	ENSG00000077063	1	Yes
miR-107	53	MED26	ENSG00000105085	1	No
miR-107	61	ANO3	ENSG00000134343	1	No
miR-103a-3p	3	PCGF2	ENSG00000056661	1	No
miR-103a-3p	21	NPAS3	ENSG00000151322	1	No
miR-103a-3p	49	CTTNBP2	ENSG00000077063	1	Yes
miR-103a-3p	52	MED26	ENSG00000105085	1	No
miR-103a-3p	60	ANO3	ENSG00000134343	1	No
miR-574-5p	5	RFX4	ENSG00000111783	1	No
miR-574-5p	9	PRR23D1	ENSG00000255251	1	No
miR-574-5p	11	PRR23D2	ENSG00000255378	1	No
miR-574-5p	25	DGKG	ENSG00000058866	1	Yes
miR-574-5p	35	CCDC91	ENSG00000123106	1	No
miR-574-5p	47	SPOCK3	ENSG00000196104	1	No
miR-574-5p	56	NCDN	ENSG00000020129	1	No
miR-342-3p	2	PDGFRA	ENSG00000134853	1	No
miR-342-3p	7	SPI1	ENSG00000066336	1	Yes
miR-342-3p	27	MRFAP1	ENSG00000179010	1	Yes
miR-342-3p	37	RFX3	ENSG00000080298	1	Yes
miR-342-3p	41	KDM6B	ENSG00000132510	1	No
miR-342-3p	55	TANC2	ENSG00000170921	1	No
miR-499a-5p	66	RSBN1	ENSG00000081019	0.999	No
miR-499a-5p	67	VAV3	ENSG00000134215	0.999	No
miR-499a-5p	68	MAPK6	ENSG00000069956	0.999	No
miR-107	22	NPAS3	ENSG00000151322	0.999	No
miR-107	73	UPF2	ENSG00000151461	0.999	Yes
miR-107	79	CACNA2D1	ENSG00000153956	0.999	Yes
miR-103a-3p	71	UPF2	ENSG00000151461	0.999	Yes
miR-103a-3p	79	CACNA2D1	ENSG00000153956	0.999	Yes
miR-103a-3p	80	ZBTB34	ENSG00000177125	0.999	Yes
miR-342-3p	44	EP300	ENSG00000100393	0.999	Yes
miR-342-3p	56	ZNF20	ENSG00000132010	0.999	No
miR-342-3p	57	ITPR2	ENSG00000123104	0.999	No
miR-342-3p	61	SRP68	ENSG00000167881	0.999	No
miR-499a-5p	14	TESK2	ENSG00000070759	0.998	No
miR-499a-5p	18	LCOR	ENSG00000196233	0.998	No
miR-499a-5p	40	HNRNPC	ENSG00000092199	0.998	No
miR-499a-5p	52	MYEF2	ENSG00000104177	0.998	No
miR-107	39	ACVR2B	ENSG00000114739	0.998	Yes
miR-107	41	EIF5	ENSG00000100664	0.998	Yes
miR-107	80	ZBTB34	ENSG00000177125	0.998	Yes
miR-103a-3p	38	ACVR2B	ENSG00000114739	0.998	Yes
miR-103a-3p	40	EIF5	ENSG00000100664	0.998	Yes
miR-421	28	GAREM	ENSG00000141441	0.998	No
miR-421	33	DYNLRB1	ENSG00000125971	0.998	No
miR-574-5p	61	SSX2B	ENSG00000157950	0.998	No
miR-574-5p	68	TM4SF19	ENSG00000145107	0.998	No
miR-342-3p	3	EDA	ENSG00000158813	0.998	No
miR-342-3p	42	TIA1	ENSG00000116001	0.998	No
miR-499a-5p	16	ZC3H12B	ENSG00000102053	0.997	No
miR-499a-5p	21	LIN28B	ENSG00000187772	0.997	No
miR-499a-5p	49	EDAR	ENSG00000135960	0.997	No
miR-107	20	ALB	ENSG00000163631	0.997	Yes
miR-107	28	PPP6C	ENSG00000119414	0.997	Yes
miR-107	60	FGF2	ENSG00000138685	0.997	Yes
miR-107	78	NEIL1	ENSG00000140398	0.997	No
miR-103a-3p	19	ALB	ENSG00000163631	0.997	Yes
miR-103a-3p	27	PPP6C	ENSG00000119414	0.997	Yes
miR-103a-3p	77	NEIL1	ENSG00000140398	0.997	No
miR-421	7	PPP1CC	ENSG00000186298	0.997	Yes
miR-421	12	AFF4	ENSG00000072364	0.997	Yes
miR-574-5p	30	ZSWIM1	ENSG00000168612	0.997	No
miR-574-5p	34	FOXN3	ENSG00000053254	0.997	Yes
miR-574-5p	43	SLITRK3	ENSG00000121871	0.997	No
miR-574-5p	48	VSNL1	ENSG00000163032	0.997	No
miR-574-5p	49	PIGB	ENSG00000069943	0.997	No
miR-342-3p	1	MYH13	ENSG00000006788	0.997	No
miR-342-3p	16	CA12	ENSG00000074410	0.997	No
miR-342-3p	36	ILDR2	ENSG00000143195	0.997	No
miR-342-3p	52	FUT8	ENSG00000033170	0.997	No
miR-499a-5p	8	PTBP2	ENSG00000117569	0.996	No
miR-499a-5p	29	ANKRD40	ENSG00000154945	0.996	No
miR-499a-5p	36	NAV2	ENSG00000166833	0.996	No
miR-499a-5p	39	PTBP3	ENSG00000119314	0.996	No
miR-499a-5p	64	VCPIP1	ENSG00000175073	0.996	No
miR-107	15	MORC4	ENSG00000133131	0.996	No
miR-107	51	NPEPPS	ENSG00000141279	0.996	Yes
miR-107	57	RBM24	ENSG00000112183	0.996	No
miR-107	76	COBLL1	ENSG00000082438	0.996	No
miR-107	89	ZHX1	ENSG00000165156	0.996	Yes
miR-103a-3p	13	MORC4	ENSG00000133131	0.996	No
miR-103a-3p	56	RBM24	ENSG00000112183	0.996	No
miR-103a-3p	59	FGF2	ENSG00000138685	0.996	Yes
miR-103a-3p	75	COBLL1	ENSG00000082438	0.996	No
miR-103a-3p	89	ZHX1	ENSG00000165156	0.996	Yes
miR-574-5p	3	C21orf88	ENSG00000184809	0.996	No
miR-574-5p	26	TMEM106A	ENSG00000184988	0.996	No
miR-574-5p	53	TGM2	ENSG00000198959	0.996	No
miR-342-3p	50	ZBTB4	ENSG00000174282	0.996	No
miR-499a-5p	42	MAMDC2	ENSG00000165072	0.995	No
miR-499a-5p	50	KPNA3	ENSG00000102753	0.995	No
miR-499b-5p	2	TCF4	ENSG00000196628	0.995	No
miR-107	13	DICER1	ENSG00000100697	0.995	Yes
miR-103a-3p	11	DICER1	ENSG00000100697	0.995	Yes
miR-103a-3p	50	NPEPPS	ENSG00000141279	0.995	Yes
miR-103a-3p	85	ZFPM2	ENSG00000169946	0.995	Yes
miR-574-5p	51	KCNIP3	ENSG00000115041	0.995	No
miR-574-5p	52	SHISA9	ENSG00000237515	0.995	No
miR-574-5p	69	TBR1	ENSG00000136535	0.995	No
miR-342-3p	10	ZNF19	ENSG00000157429	0.995	No
miR-342-3p	28	ATP6V1B1	ENSG00000116039	0.995	No
miR-342-3p	32	CTTNBP2	ENSG00000077063	0.995	No
miR-499a-5p	10	OMG	ENSG00000126861	0.994	No
miR-499a-5p	23	SLC30A4	ENSG00000104154	0.994	No
miR-499b-5p	7	ZNF773	ENSG00000152439	0.994	No
miR-107	77	ADCYAP1	ENSG00000141433	0.994	No
miR-107	85	ZFPM2	ENSG00000169946	0.994	Yes
miR-103a-3p	46	DVL1	ENSG00000107404	0.994	No
miR-103a-3p	76	ADCYAP1	ENSG00000141433	0.994	No
miR-574-5p	18	FBXL20	ENSG00000108306	0.994	No
miR-574-5p	55	CCDC88C	ENSG00000015133	0.994	No
miR-342-3p	6	NTNG2	ENSG00000196358	0.994	No
miR-499a-5p	62	RAB5C	ENSG00000108774	0.993	No
miR-107	29	FAM103A1	ENSG00000169612	0.993	Yes
miR-107	46	SLC20A2	ENSG00000168575	0.993	Yes
miR-107	88	ATP13A3	ENSG00000133657	0.993	Yes
miR-103a-3p	28	FAM103A1	ENSG00000169612	0.993	Yes
miR-103a-3p	45	SLC20A2	ENSG00000168575	0.993	Yes
miR-103a-3p	87	ATP13A3	ENSG00000133657	0.993	Yes
miR-421	4	FAM126B	ENSG00000155744	0.993	No
miR-421	14	ZSCAN4	ENSG00000180532	0.993	No
miR-574-5p	15	CD40LG	ENSG00000102245	0.993	No
miR-574-5p	64	ZHX1	ENSG00000165156	0.993	No
miR-107	6	EDA	ENSG00000158813	0.992	No
miR-107	37	ASH1L	ENSG00000116539	0.992	Yes
miR-107	47	DVL1	ENSG00000107404	0.992	No
miR-103a-3p	5	EDA	ENSG00000158813	0.992	No
miR-103a-3p	41	ETNK1	ENSG00000139163	0.992	Yes
miR-421	13	TOMM70A	ENSG00000154174	0.992	No
miR-574-5p	14	CDH12	ENSG00000154162	0.992	No
miR-574-5p	67	ERICH3	ENSG00000178965	0.992	No
miR-342-3p	18	OSER1	ENSG00000132823	0.992	No
miR-342-3p	43	ZNF430	ENSG00000118620	0.992	Yes
miR-499a-5p	60	DDX1	ENSG00000079785	0.991	Yes
miR-499a-5p	70	TOP1	ENSG00000198900	0.991	No
miR-15a-3p	12	TP53TG3D	ENSG00000205456	0.991	No
miR-107	62	IPO4	ENSG00000196497	0.991	No
miR-107	75	LY9	ENSG00000122224	0.991	No
miR-107	93	CLOCK	ENSG00000134852	0.991	Yes
miR-103a-3p	61	IPO4	ENSG00000196497	0.991	No
miR-103a-3p	73	LY9	ENSG00000122224	0.991	No
miR-103a-3p	93	CLOCK	ENSG00000134852	0.991	Yes
miR-421	5	PAM	ENSG00000145730	0.991	Yes
miR-574-5p	19	MCU	ENSG00000156026	0.991	No
miR-574-5p	23	HEATR1	ENSG00000119285	0.991	No
miR-574-5p	28	NMNAT2	ENSG00000157064	0.991	No
miR-574-5p	36	ZNF626	ENSG00000188171	0.991	No
miR-342-3p	23	ZDHHC9	ENSG00000188706	0.991	Yes
miR-342-3p	35	RAET1E	ENSG00000164520	0.991	No
miR-499a-5p	1	CELF2	ENSG00000048740	0.99	No
miR-499a-5p	7	ATF2	ENSG00000115966	0.99	No
miR-499a-5p	30	ZNF136	ENSG00000196646	0.99	No
miR-15a-3p	3	RHOBTB1	ENSG00000072422	0.99	No
miR-107	9	CXorf23	ENSG00000173681	0.99	No
miR-107	16	CASK	ENSG00000147044	0.99	Yes
miR-107	19	PTPN4	ENSG00000088179	0.99	No
miR-107	24	LCOR	ENSG00000196233	0.99	No
miR-107	67	USP14	ENSG00000101557	0.99	Yes
miR-107	84	PDZD8	ENSG00000165650	0.99	Yes
miR-103a-3p	7	CXorf23	ENSG00000173681	0.99	No
miR-103a-3p	14	CASK	ENSG00000147044	0.99	Yes
miR-103a-3p	18	PTPN4	ENSG00000088179	0.99	No
miR-103a-3p	66	USP14	ENSG00000101557	0.99	Yes
miR-103a-3p	82	EVA1A	ENSG00000115363	0.99	No
miR-574-5p	20	TRIOBP	ENSG00000100106	0.99	No
miR-574-5p	33	CD82	ENSG00000085117	0.99	No
miR-574-5p	50	MS4A7	ENSG00000166927	0.99	No
miR-574-5p	63	EHD3	ENSG00000013016	0.99	No
miR-574-5p	65	PCGF3	ENSG00000185619	0.99	No
