# Supplementary material for: Milk-derived miRNA profiles elucidate molecular pathways that underlie breast dysfunction in women with common genetic variants in SLC30A2
Source: Sci Rep. 2019 Sep 3;9:12686. doi: 10.1038/s41598-019-48987-4 (PMC6722070; doi:10.1038/s41598-019-48987-4)
Supplement: Supplementary file 6 — Supp data 6 [file 41598_2019_48987_MOESM6_ESM.xlsx]

## Sheet: supp table 6
Milk-derived miRNA profiles elucidate molecular pathways that underlie breast dysfunction in women with common genetic variants in SLC30A2
*Shannon L. Kelleher1,2,3, Annie Gagnon1, Olivia C. Rivera2,3, Steven D. Hicks4, Molly C. Carney4, and Samina Alam3
1Department of Biomedical and Nutritional Sciences, University of Massachusetts Lowell, Lowell, Massachusetts, United States of America
2Department of Cellular and Molecular Physiology, Penn State Hershey College of Medicine, Hershey, Pennsylvania, United States of America
3Department of Surgery, Penn State Hershey College of Medicine, Hershey, Pennsylvania, United States of America
4Department of Pediatrics, Penn State Hershey College of Medicine, Hershey, Pennsylvania, United States of America
*Corresponding author
Shannon L Kelleher, PhD
The University of Massachusetts Lowell
883 Broadway Street, Dugan Hall 110R
Lowell, MA 01852
Phone: 978-934-3527
E-mail: shannon_kelleher@uml.edu
ORCID ID: orcid.org/0000-0003-0613-6294
GO pathway ID	pathway description	Genes	FDR	matching proteins in your network (IDs)	matching proteins in your network (labels)
GO.0006139	nucleobase-containing compound metabolic process	51	0.00394	ENSP00000227163,ENSP00000233084,ENSP00000234396,ENSP00000261302,ENSP00000261560,ENSP00000263253,ENSP00000263390,ENSP00000265343,ENSP00000282292,ENSP00000287713,ENSP00000288177,ENSP00000295225,ENSP00000297857,ENSP00000307181,ENSP00000307858,ENSP00000308741,ENSP00000316950,ENSP00000319690,ENSP00000321963,ENSP00000324948,ENSP00000334499,ENSP00000335044,ENSP00000335437,ENSP00000340839,ENSP00000343745…	AFF4,ARGLU1,ARID2,ASH1L,ATP6V1B1,CASK,CD40LG,CELF2,CLOCK,DDX1,DICER1,DVL1,EP300,FAM103A1,FOXN3,FUT8,HEATR1,HNRNPC,KCNIP3,LCOR,LIN28B,MED26,MYEF2,NMNAT2,NPAS3,PCGF2,PCGF3,PTBP2,PTBP3,RFX3,RFX4,SOX5,SOX6,SPI1,SSX2B,TBR1,TCF4,TOP1,UPF2,ZBTB34,ZBTB4,ZC3H12B,ZFPM2,ZHX1,ZNF136,ZNF19,ZNF20,ZNF430,ZNF626,ZNF773,ZSCAN4
GO.0016070	RNA metabolic process	44	0.00394	ENSP00000227163,ENSP00000233084,ENSP00000261302,ENSP00000261560,ENSP00000263253,ENSP00000263390,ENSP00000265343,ENSP00000282292,ENSP00000288177,ENSP00000295225,ENSP00000297857,ENSP00000307181,ENSP00000307858,ENSP00000308741,ENSP00000316950,ENSP00000319690,ENSP00000321963,ENSP00000324948,ENSP00000334499,ENSP00000335044,ENSP00000335437,ENSP00000343745,ENSP00000344162,ENSP00000344401,ENSP00000346440…	AFF4,ARGLU1,ARID2,ASH1L,CELF2,CLOCK,DDX1,DICER1,DVL1,EP300,FAM103A1,FOXN3,HEATR1,HNRNPC,KCNIP3,LCOR,LIN28B,MED26,MYEF2,NPAS3,PCGF2,PCGF3,PTBP2,PTBP3,RFX3,RFX4,SOX5,SOX6,SPI1,SSX2B,TBR1,TCF4,UPF2,ZBTB34,ZBTB4,ZFPM2,ZHX1,ZNF136,ZNF19,ZNF20,ZNF430,ZNF626,ZNF773,ZSCAN4
GO.0060662	salivary gland cavitation	3	0.00394	ENSP00000258443,ENSP00000355330,ENSP00000363680	EDA,EDAR,TGM2
GO.0010467	gene expression	47	0.00402	ENSP00000216554,ENSP00000227163,ENSP00000233084,ENSP00000261302,ENSP00000261560,ENSP00000263253,ENSP00000263390,ENSP00000265343,ENSP00000282292,ENSP00000288177,ENSP00000295225,ENSP00000297857,ENSP00000307181,ENSP00000307858,ENSP00000308741,ENSP00000312066,ENSP00000316950,ENSP00000319690,ENSP00000321963,ENSP00000324948,ENSP00000334499,ENSP00000335044,ENSP00000335437,ENSP00000343745,ENSP00000344162…	AFF4,ARGLU1,ARID2,ASH1L,CELF2,CLOCK,DDX1,DICER1,DVL1,EDA,EIF5,EP300,FAM103A1,FOXN3,HEATR1,HNRNPC,KCNIP3,LCOR,LIN28B,MED26,MYEF2,NPAS3,PCGF2,PCGF3,PTBP2,PTBP3,RFX3,RFX4,SOX5,SOX6,SPI1,SRP68,SSX2B,TBR1,TCF4,UPF2,ZBTB34,ZBTB4,ZFPM2,ZHX1,ZNF136,ZNF19,ZNF20,ZNF430,ZNF626,ZNF773,ZSCAN4
GO.0090304	nucleic acid metabolic process	47	0.00402	ENSP00000227163,ENSP00000233084,ENSP00000261302,ENSP00000261560,ENSP00000263253,ENSP00000263390,ENSP00000265343,ENSP00000282292,ENSP00000288177,ENSP00000295225,ENSP00000297857,ENSP00000307181,ENSP00000307858,ENSP00000308741,ENSP00000316950,ENSP00000319690,ENSP00000321963,ENSP00000324948,ENSP00000334499,ENSP00000335044,ENSP00000335437,ENSP00000340839,ENSP00000343745,ENSP00000344162,ENSP00000344401…	AFF4,ARGLU1,ARID2,ASH1L,CD40LG,CELF2,CLOCK,DDX1,DICER1,DVL1,EP300,FAM103A1,FOXN3,HEATR1,HNRNPC,KCNIP3,LCOR,LIN28B,MED26,MYEF2,NPAS3,PCGF2,PCGF3,PTBP2,PTBP3,RFX3,RFX4,SOX5,SOX6,SPI1,SSX2B,TBR1,TCF4,TOP1,UPF2,ZBTB34,ZBTB4,ZC3H12B,ZFPM2,ZHX1,ZNF136,ZNF19,ZNF20,ZNF430,ZNF626,ZNF773,ZSCAN4
GO.1901360	organic cyclic compound metabolic process	53	0.0057	ENSP00000227163,ENSP00000233084,ENSP00000234396,ENSP00000257290,ENSP00000261302,ENSP00000261560,ENSP00000263253,ENSP00000263390,ENSP00000265343,ENSP00000282292,ENSP00000287713,ENSP00000288177,ENSP00000295225,ENSP00000295897,ENSP00000297857,ENSP00000307181,ENSP00000307858,ENSP00000308741,ENSP00000316950,ENSP00000319690,ENSP00000321963,ENSP00000324948,ENSP00000334499,ENSP00000335044,ENSP00000335437…	AFF4,ALB,ARGLU1,ARID2,ASH1L,ATP6V1B1,CASK,CD40LG,CELF2,CLOCK,DDX1,DICER1,DVL1,EP300,FAM103A1,FOXN3,FUT8,HEATR1,HNRNPC,KCNIP3,LCOR,LIN28B,MED26,MYEF2,NMNAT2,NPAS3,PCGF2,PCGF3,PDGFRA,PTBP2,PTBP3,RFX3,RFX4,SOX5,SOX6,SPI1,SSX2B,TBR1,TCF4,TOP1,UPF2,ZBTB34,ZBTB4,ZC3H12B,ZFPM2,ZHX1,ZNF136,ZNF19,ZNF20,ZNF430,ZNF626,ZNF773,ZSCAN4
GO.0006351	transcription, DNA-templated	35	0.00672	ENSP00000227163,ENSP00000233084,ENSP00000261302,ENSP00000261560,ENSP00000263253,ENSP00000263390,ENSP00000265343,ENSP00000282292,ENSP00000288177,ENSP00000295225,ENSP00000297857,ENSP00000307858,ENSP00000308741,ENSP00000316950,ENSP00000321963,ENSP00000324948,ENSP00000335044,ENSP00000335437,ENSP00000344162,ENSP00000346440,ENSP00000348298,ENSP00000348460,ENSP00000350552,ENSP00000354033,ENSP00000354724…	AFF4,ARGLU1,ARID2,ASH1L,CLOCK,DDX1,DVL1,EP300,FOXN3,KCNIP3,LCOR,MED26,MYEF2,NPAS3,PCGF2,PCGF3,RFX3,RFX4,SOX5,SOX6,SPI1,SSX2B,TBR1,TCF4,ZBTB34,ZBTB4,ZFPM2,ZHX1,ZNF136,ZNF19,ZNF20,ZNF430,ZNF626,ZNF773,ZSCAN4
GO.0006357	regulation of transcription from RNA polymerase II promoter	26	0.00672	ENSP00000227163,ENSP00000254846,ENSP00000263390,ENSP00000264110,ENSP00000264498,ENSP00000297857,ENSP00000307858,ENSP00000308741,ENSP00000324948,ENSP00000340361,ENSP00000343745,ENSP00000344162,ENSP00000346440,ENSP00000348298,ENSP00000348460,ENSP00000350552,ENSP00000354033,ENSP00000364665,ENSP00000367408,ENSP00000371434,ENSP00000374205,ENSP00000376204,ENSP00000384179,ENSP00000389277,ENSP00000398273…	ACVR2B,ADCYAP1,ASH1L,ATF2,CASK,CLOCK,DICER1,FGF2,KDM6B,LCOR,MED26,NPAS3,PCGF2,RFX3,RFX4,SOX5,SOX6,SPI1,SSX2B,TBR1,TCF4,TMBIM6,ZBTB4,ZFPM2,ZHX1,ZNF136
GO.0006807	nitrogen compound metabolic process	56	0.00672	ENSP00000216554,ENSP00000227163,ENSP00000233084,ENSP00000234396,ENSP00000261302,ENSP00000261560,ENSP00000263253,ENSP00000263390,ENSP00000264498,ENSP00000265343,ENSP00000282292,ENSP00000287713,ENSP00000288177,ENSP00000295225,ENSP00000297857,ENSP00000306100,ENSP00000307181,ENSP00000307858,ENSP00000308741,ENSP00000312066,ENSP00000316950,ENSP00000319690,ENSP00000321963,ENSP00000324948,ENSP00000334499…	AFF4,ARGLU1,ARID2,ASH1L,ATP6V1B1,CASK,CD40LG,CELF2,CLOCK,DDX1,DICER1,DVL1,EIF5,EP300,FAM103A1,FGF2,FOXN3,FUT8,HEATR1,HNRNPC,KCNIP3,LCOR,LIN28B,MED26,MYEF2,NMNAT2,NPAS3,PAM,PCGF2,PCGF3,PTBP2,PTBP3,RFX3,RFX4,SOX5,SOX6,SPI1,SPOCK3,SRP68,SSX2B,TBR1,TCF4,TOP1,UPF2,ZBTB34,ZBTB4,ZC3H12B,ZFPM2,ZHX1,ZNF136,ZNF19,ZNF20,ZNF430,ZNF626,ZNF773,ZSCAN4
GO.0010556	regulation of macromolecule biosynthetic process	43	0.00672	ENSP00000216554,ENSP00000227163,ENSP00000233084,ENSP00000254846,ENSP00000257290,ENSP00000261560,ENSP00000263253,ENSP00000263390,ENSP00000264110,ENSP00000264498,ENSP00000265343,ENSP00000282292,ENSP00000288177,ENSP00000297857,ENSP00000307858,ENSP00000308741,ENSP00000321963,ENSP00000335044,ENSP00000335437,ENSP00000340361,ENSP00000343745,ENSP00000344162,ENSP00000344401,ENSP00000346440,ENSP00000348298…	ACVR2B,ADCYAP1,AFF4,ARGLU1,ARID2,ASH1L,ATF2,CASK,CLOCK,DDX1,DICER1,DVL1,EDA,EIF5,EP300,FGF2,HEATR1,KDM6B,LCOR,LIN28B,MED26,NPAS3,PCGF2,PCGF3,PDGFRA,RFX3,RFX4,SPI1,SSX2B,TCF4,TIA1,TMBIM6,ZBTB34,ZBTB4,ZFPM2,ZHX1,ZNF136,ZNF19,ZNF20,ZNF430,ZNF626,ZNF773,ZSCAN4
GO.0019219	regulation of nucleobase-containing compound metabolic process	43	0.00672	ENSP00000227163,ENSP00000233084,ENSP00000254846,ENSP00000257290,ENSP00000261560,ENSP00000263253,ENSP00000263390,ENSP00000264110,ENSP00000264498,ENSP00000265343,ENSP00000282292,ENSP00000288177,ENSP00000297857,ENSP00000307858,ENSP00000308741,ENSP00000321963,ENSP00000335044,ENSP00000335437,ENSP00000340361,ENSP00000343745,ENSP00000344162,ENSP00000344401,ENSP00000346440,ENSP00000347170,ENSP00000348298…	ACVR2B,ADCYAP1,AFF4,ARGLU1,ARID2,ASH1L,ATF2,CASK,CLOCK,DDX1,DICER1,DVL1,EDA,EP300,FGF2,HEATR1,KDM6B,LCOR,LIN28B,MED26,NEIL1,NPAS3,PCGF2,PCGF3,PDGFRA,PTBP2,RFX3,RFX4,SPI1,SSX2B,TCF4,TIA1,ZBTB34,ZBTB4,ZFPM2,ZHX1,ZNF136,ZNF19,ZNF20,ZNF430,ZNF626,ZNF773,ZSCAN4
GO.0034641	cellular nitrogen compound metabolic process	54	0.00672	ENSP00000216554,ENSP00000227163,ENSP00000233084,ENSP00000234396,ENSP00000261302,ENSP00000261560,ENSP00000263253,ENSP00000263390,ENSP00000265343,ENSP00000282292,ENSP00000287713,ENSP00000288177,ENSP00000295225,ENSP00000297857,ENSP00000306100,ENSP00000307181,ENSP00000307858,ENSP00000308741,ENSP00000312066,ENSP00000316950,ENSP00000319690,ENSP00000321963,ENSP00000324948,ENSP00000334499,ENSP00000335044…	AFF4,ARGLU1,ARID2,ASH1L,ATP6V1B1,CASK,CD40LG,CELF2,CLOCK,DDX1,DICER1,DVL1,EIF5,EP300,FAM103A1,FOXN3,FUT8,HEATR1,HNRNPC,KCNIP3,LCOR,LIN28B,MED26,MYEF2,NMNAT2,NPAS3,PAM,PCGF2,PCGF3,PTBP2,PTBP3,RFX3,RFX4,SOX5,SOX6,SPI1,SRP68,SSX2B,TBR1,TCF4,TOP1,UPF2,ZBTB34,ZBTB4,ZC3H12B,ZFPM2,ZHX1,ZNF136,ZNF19,ZNF20,ZNF430,ZNF626,ZNF773,ZSCAN4
GO.0051252	regulation of RNA metabolic process	41	0.00672	ENSP00000227163,ENSP00000233084,ENSP00000254846,ENSP00000261560,ENSP00000263253,ENSP00000263390,ENSP00000264110,ENSP00000264498,ENSP00000265343,ENSP00000282292,ENSP00000288177,ENSP00000297857,ENSP00000307858,ENSP00000308741,ENSP00000321963,ENSP00000335044,ENSP00000335437,ENSP00000340361,ENSP00000343745,ENSP00000344162,ENSP00000344401,ENSP00000346440,ENSP00000348298,ENSP00000348460,ENSP00000350552…	ACVR2B,ADCYAP1,AFF4,ARGLU1,ARID2,ASH1L,ATF2,CASK,CLOCK,DDX1,DICER1,DVL1,EDA,EP300,FGF2,HEATR1,KDM6B,LCOR,LIN28B,MED26,NPAS3,PCGF2,PCGF3,PTBP2,RFX3,RFX4,SPI1,SSX2B,TCF4,TIA1,ZBTB34,ZBTB4,ZFPM2,ZHX1,ZNF136,ZNF19,ZNF20,ZNF430,ZNF626,ZNF773,ZSCAN4
GO.2000739	regulation of mesenchymal stem cell differentiation	3	0.00672	ENSP00000257290,ENSP00000324948,ENSP00000398273	PDGFRA,SOX5,SOX6
GO.2001141	regulation of RNA biosynthetic process	40	0.00672	ENSP00000227163,ENSP00000233084,ENSP00000254846,ENSP00000261560,ENSP00000263253,ENSP00000263390,ENSP00000264110,ENSP00000264498,ENSP00000265343,ENSP00000282292,ENSP00000288177,ENSP00000297857,ENSP00000307858,ENSP00000308741,ENSP00000321963,ENSP00000335044,ENSP00000335437,ENSP00000340361,ENSP00000343745,ENSP00000344162,ENSP00000344401,ENSP00000346440,ENSP00000348298,ENSP00000348460,ENSP00000350552…	ACVR2B,ADCYAP1,AFF4,ARGLU1,ARID2,ASH1L,ATF2,CASK,CLOCK,DDX1,DICER1,DVL1,EDA,EP300,FGF2,HEATR1,KDM6B,LCOR,LIN28B,MED26,NPAS3,PCGF2,PCGF3,RFX3,RFX4,SPI1,SSX2B,TCF4,TMBIM6,ZBTB34,ZBTB4,ZFPM2,ZHX1,ZNF136,ZNF19,ZNF20,ZNF430,ZNF626,ZNF773,ZSCAN4
GO.2000112	regulation of cellular macromolecule biosynthetic process	42	0.00899	ENSP00000216554,ENSP00000227163,ENSP00000233084,ENSP00000254846,ENSP00000257290,ENSP00000261560,ENSP00000263390,ENSP00000264110,ENSP00000264498,ENSP00000265343,ENSP00000282292,ENSP00000288177,ENSP00000297857,ENSP00000307858,ENSP00000308741,ENSP00000321963,ENSP00000335044,ENSP00000335437,ENSP00000340361,ENSP00000343745,ENSP00000344162,ENSP00000344401,ENSP00000346440,ENSP00000348298,ENSP00000348460…	ACVR2B,ADCYAP1,AFF4,ARGLU1,ARID2,ASH1L,ATF2,CASK,CLOCK,DDX1,DICER1,DVL1,EDA,EIF5,FGF2,HEATR1,KDM6B,LCOR,LIN28B,MED26,NPAS3,PCGF2,PCGF3,PDGFRA,RFX3,RFX4,SPI1,SSX2B,TCF4,TIA1,TMBIM6,ZBTB34,ZBTB4,ZFPM2,ZHX1,ZNF136,ZNF19,ZNF20,ZNF430,ZNF626,ZNF773,ZSCAN4
GO.0010468	regulation of gene expression	44	0.00924	ENSP00000216554,ENSP00000227163,ENSP00000233084,ENSP00000254846,ENSP00000257290,ENSP00000261560,ENSP00000263253,ENSP00000263390,ENSP00000264110,ENSP00000264498,ENSP00000265343,ENSP00000282292,ENSP00000288177,ENSP00000297857,ENSP00000307858,ENSP00000308741,ENSP00000319690,ENSP00000321963,ENSP00000335044,ENSP00000335084,ENSP00000335437,ENSP00000340361,ENSP00000343745,ENSP00000344162,ENSP00000346440…	ACVR2B,ADCYAP1,AFF4,ARGLU1,ARID2,ASH1L,ATF2,CASK,CLOCK,DDX1,DICER1,DVL1,EDA,EIF5,EP300,FGF2,HEATR1,HNRNPC,KDM6B,LCOR,MED26,NPAS3,PCGF2,PCGF3,PDGFRA,PPP1CC,PTBP2,RBM24,RFX3,SPI1,SSX2B,TCF4,TOP1,ZBTB34,ZBTB4,ZFPM2,ZHX1,ZNF136,ZNF19,ZNF20,ZNF430,ZNF626,ZNF773,ZSCAN4
GO.0006355	regulation of transcription, DNA-templated	39	0.0122	ENSP00000227163,ENSP00000233084,ENSP00000254846,ENSP00000261560,ENSP00000263390,ENSP00000264110,ENSP00000264498,ENSP00000265343,ENSP00000282292,ENSP00000288177,ENSP00000297857,ENSP00000307858,ENSP00000308741,ENSP00000321963,ENSP00000335044,ENSP00000335437,ENSP00000340361,ENSP00000343745,ENSP00000344162,ENSP00000344401,ENSP00000346440,ENSP00000348298,ENSP00000348460,ENSP00000350552,ENSP00000354033…	ACVR2B,ADCYAP1,AFF4,ARGLU1,ARID2,ASH1L,ATF2,CASK,CLOCK,DDX1,DICER1,DVL1,EDA,FGF2,HEATR1,KDM6B,LCOR,LIN28B,MED26,NPAS3,PCGF2,PCGF3,RFX3,RFX4,SPI1,SSX2B,TCF4,TMBIM6,ZBTB34,ZBTB4,ZFPM2,ZHX1,ZNF136,ZNF19,ZNF20,ZNF430,ZNF626,ZNF773,ZSCAN4
GO.0065008	regulation of biological quality	36	0.0144	ENSP00000178638,ENSP00000216373,ENSP00000227163,ENSP00000234396,ENSP00000241274,ENSP00000247271,ENSP00000256737,ENSP00000261867,ENSP00000263253,ENSP00000264110,ENSP00000264498,ENSP00000265022,ENSP00000271417,ENSP00000295897,ENSP00000319690,ENSP00000321963,ENSP00000324948,ENSP00000327116,ENSP00000334499,ENSP00000340361,ENSP00000343745,ENSP00000348394,ENSP00000355330,ENSP00000359073,ENSP00000359663…	ACVR2B,ALB,ANO3,ATF2,ATP6V1B1,CA12,CASK,CCDC88C,CD40LG,DGKG,DICER1,DVL1,EHD3,EP300,FGF2,HNRNPC,ILDR2,ITPR2,MCU,NAV2,NCDN,OMG,PTBP3,RBM24,SHISA9,SLC30A4,SLITRK3,SOS2,SOX6,SPI1,TGM2,TMBIM6,TRIOBP,VAV3,ZFPM2,ZSCAN4
GO.0031326	regulation of cellular biosynthetic process	43	0.0151	ENSP00000216554,ENSP00000227163,ENSP00000233084,ENSP00000254846,ENSP00000257290,ENSP00000261560,ENSP00000263253,ENSP00000263390,ENSP00000264110,ENSP00000264498,ENSP00000265343,ENSP00000282292,ENSP00000288177,ENSP00000297857,ENSP00000307858,ENSP00000308741,ENSP00000321963,ENSP00000335044,ENSP00000335437,ENSP00000340361,ENSP00000343745,ENSP00000344162,ENSP00000344401,ENSP00000346440,ENSP00000348298…	ACVR2B,ADCYAP1,AFF4,ARGLU1,ARID2,ASH1L,ATF2,CASK,CLOCK,DDX1,DICER1,DVL1,EDA,EIF5,EP300,FGF2,HEATR1,KDM6B,LCOR,LIN28B,MED26,NPAS3,PCGF2,PCGF3,PDGFRA,RFX3,RFX4,SPI1,SSX2B,TCF4,TIA1,TMBIM6,ZBTB34,ZBTB4,ZFPM2,ZHX1,ZNF136,ZNF19,ZNF20,ZNF430,ZNF626,ZNF773,ZSCAN4
GO.0044237	cellular metabolic process	72	0.0192	ENSP00000164305,ENSP00000178638,ENSP00000216554,ENSP00000233084,ENSP00000233712,ENSP00000234396,ENSP00000254846,ENSP00000257290,ENSP00000261302,ENSP00000261560,ENSP00000261601,ENSP00000261845,ENSP00000263390,ENSP00000263708,ENSP00000264498,ENSP00000265022,ENSP00000265343,ENSP00000266517,ENSP00000282292,ENSP00000284320,ENSP00000287713,ENSP00000288177,ENSP00000295225,ENSP00000295897,ENSP00000297857…	AFF4,ALB,ARGLU1,ARID2,ATP6V1B1,CA12,CASK,CD40LG,CELF2,CLOCK,DDX1,DGKG,DICER1,DVL1,EIF5,ETNK1,EVA1A,FAM103A1,FGF2,FOXN3,HEATR1,HNRNPC,ITPR2,KCNIP3,KDM6B,LCOR,LIN28B,MAPK6,MED26,MYEF2,NMNAT2,NPAS3,NPEPPS,PAM,PCGF3,PDGFRA,PIGB,PPP1CC,PPP6C,PTBP2,PTBP3,PTPN4,RFX3,RFX4,SOX5,SOX6,SPOCK3,SRP68,SSX2B,TBR1,TCF4,TESK2,TGM2,TOMM70A,TOP1,TRIOBP,UPF2,USP14,VCPIP1,ZBTB34,ZBTB4,ZC3H12B,ZDHHC9,ZFPM2,ZHX1,ZNF136,…
GO.0071363	cellular response to growth factor stimulus	14	0.0207	ENSP00000216373,ENSP00000247271,ENSP00000257290,ENSP00000263253,ENSP00000264498,ENSP00000269209,ENSP00000324948,ENSP00000335084,ENSP00000340361,ENSP00000353910,ENSP00000359073,ENSP00000370744,ENSP00000398273,ENSP00000411658	ACVR2B,ADCYAP1,EP300,FAM59A,FGF2,FUT8,ITPR2,OMG,PDGFRA,PPP1CC,SOS2,SOX5,SOX6,VAV3
GO.0051171	regulation of nitrogen compound metabolic process	43	0.0243	ENSP00000216554,ENSP00000227163,ENSP00000233084,ENSP00000254846,ENSP00000257290,ENSP00000261560,ENSP00000263253,ENSP00000263390,ENSP00000264110,ENSP00000264498,ENSP00000265343,ENSP00000282292,ENSP00000288177,ENSP00000297857,ENSP00000307858,ENSP00000308741,ENSP00000321963,ENSP00000335044,ENSP00000335437,ENSP00000340361,ENSP00000343745,ENSP00000344162,ENSP00000344401,ENSP00000346440,ENSP00000347170…	ACVR2B,ADCYAP1,AFF4,ARGLU1,ARID2,ASH1L,ATF2,CASK,CLOCK,DDX1,DICER1,DVL1,EDA,EIF5,EP300,FGF2,HEATR1,KDM6B,LCOR,LIN28B,MED26,NEIL1,NPAS3,PCGF2,PCGF3,PDGFRA,PTBP2,RFX3,RFX4,SPI1,SSX2B,TCF4,ZBTB34,ZBTB4,ZFPM2,ZHX1,ZNF136,ZNF19,ZNF20,ZNF430,ZNF626,ZNF773,ZSCAN4
GO.0043170	macromolecule metabolic process	65	0.0252	ENSP00000164305,ENSP00000216554,ENSP00000233084,ENSP00000254846,ENSP00000257290,ENSP00000261302,ENSP00000261560,ENSP00000261601,ENSP00000261845,ENSP00000263390,ENSP00000263708,ENSP00000264498,ENSP00000265343,ENSP00000282292,ENSP00000284320,ENSP00000288177,ENSP00000295225,ENSP00000295897,ENSP00000297857,ENSP00000307181,ENSP00000307858,ENSP00000308741,ENSP00000309031,ENSP00000312066,ENSP00000316950…	AFF4,ALB,ARGLU1,ARID2,CASK,CD40LG,CELF2,CLOCK,DDX1,DICER1,DVL1,EDA,EIF5,FAM103A1,FGF2,FOXN3,HEATR1,HNRNPC,KCNIP3,KDM6B,LCOR,LIN28B,MAPK6,MED26,MYEF2,NPAS3,NPEPPS,PCGF3,PDGFRA,PIGB,PPP1CC,PPP6C,PTBP2,PTBP3,PTPN4,RFX3,RFX4,SOX5,SOX6,SPOCK3,SRP68,SSX2B,TBR1,TCF4,TESK2,TGM2,TOMM70A,TOP1,TRIOBP,UPF2,USP14,VCPIP1,ZBTB34,ZBTB4,ZC3H12B,ZDHHC9,ZFPM2,ZHX1,ZNF136,ZNF19,ZNF20,ZNF430,ZNF626,ZNF773,ZSCAN4
GO.0044260	cellular macromolecule metabolic process	61	0.0281	ENSP00000164305,ENSP00000216554,ENSP00000233084,ENSP00000254846,ENSP00000257290,ENSP00000261302,ENSP00000261560,ENSP00000261601,ENSP00000261845,ENSP00000263390,ENSP00000263708,ENSP00000265343,ENSP00000282292,ENSP00000284320,ENSP00000288177,ENSP00000295225,ENSP00000297857,ENSP00000307181,ENSP00000307858,ENSP00000308741,ENSP00000309031,ENSP00000312066,ENSP00000316950,ENSP00000319690,ENSP00000320324…	AFF4,ARGLU1,ARID2,CASK,CD40LG,CELF2,CLOCK,DDX1,DICER1,DVL1,EIF5,FAM103A1,FOXN3,HEATR1,HNRNPC,KCNIP3,KDM6B,LCOR,LIN28B,MAPK6,MED26,MYEF2,NPAS3,NPEPPS,PCGF3,PDGFRA,PIGB,PPP1CC,PPP6C,PTBP2,PTBP3,PTPN4,RFX3,RFX4,SOX5,SOX6,SPOCK3,SRP68,SSX2B,TBR1,TCF4,TESK2,TGM2,TOMM70A,TOP1,TRIOBP,UPF2,USP14,VCPIP1,ZBTB34,ZBTB4,ZDHHC9,ZFPM2,ZHX1,ZNF136,ZNF19,ZNF20,ZNF430,ZNF626,ZNF773,ZSCAN4
GO.0034654	nucleobase-containing compound biosynthetic process	36	0.0302	ENSP00000227163,ENSP00000233084,ENSP00000261302,ENSP00000261560,ENSP00000263253,ENSP00000263390,ENSP00000265343,ENSP00000282292,ENSP00000287713,ENSP00000288177,ENSP00000295225,ENSP00000297857,ENSP00000307858,ENSP00000308741,ENSP00000316950,ENSP00000321963,ENSP00000324948,ENSP00000335044,ENSP00000335437,ENSP00000344162,ENSP00000346440,ENSP00000348298,ENSP00000348460,ENSP00000350552,ENSP00000354033…	AFF4,ARGLU1,ARID2,ASH1L,CLOCK,DDX1,DVL1,EP300,FOXN3,KCNIP3,LCOR,MED26,MYEF2,NMNAT2,NPAS3,PCGF2,PCGF3,RFX3,RFX4,SOX5,SOX6,SPI1,SSX2B,TBR1,TCF4,ZBTB34,ZBTB4,ZFPM2,ZHX1,ZNF136,ZNF19,ZNF20,ZNF430,ZNF626,ZNF773,ZSCAN4
GO.0034645	cellular macromolecule biosynthetic process	40	0.0431	ENSP00000164305,ENSP00000216554,ENSP00000227163,ENSP00000233084,ENSP00000261302,ENSP00000261560,ENSP00000263253,ENSP00000263390,ENSP00000265343,ENSP00000282292,ENSP00000288177,ENSP00000295225,ENSP00000297857,ENSP00000307858,ENSP00000308741,ENSP00000312066,ENSP00000316950,ENSP00000321963,ENSP00000324948,ENSP00000335044,ENSP00000335437,ENSP00000344162,ENSP00000346440,ENSP00000348298,ENSP00000348460…	AFF4,ARGLU1,ARID2,ASH1L,CLOCK,DDX1,DVL1,EIF5,EP300,FOXN3,KCNIP3,LCOR,MED26,MYEF2,NPAS3,PCGF2,PCGF3,PIGB,RFX3,RFX4,SOX5,SOX6,SPI1,SRP68,SSX2B,TBR1,TCF4,TOP1,ZBTB34,ZBTB4,ZDHHC9,ZFPM2,ZHX1,ZNF136,ZNF19,ZNF20,ZNF430,ZNF626,ZNF773,ZSCAN4
GO.0032074	negative regulation of nuclease activity	2	0.0476	ENSP00000347170,ENSP00000389277	NEIL1,TMBIM6
